# Supplementary material for: Enhancing Molecular High-Pressure Simulations by Implicit Solvation
Source: J Phys Chem A. 2026 May 26;130(22):4198–212. doi: 10.1021/acs.jpca.6c02133 (PMC13244558; doi:10.1021/acs.jpca.6c02133)
Supplement: Supplementary file 1 [file jp6c02133_si_001.zip]

Archive with 30 entries (30 files):
- 2-Dimethylaminobenzoic_Acid/2dmaba_D2a_cpcm.xyz
- 2-Dimethylaminobenzoic_Acid/2dmaba_D2b_cpcm.xyz
- 2-Dimethylaminobenzoic_Acid/2dmaba_zwitter_cpcm.xyz
- Code_Verification_Structures/c6h6.xyz
- Code_Verification_Structures/h2o.xyz
- Code_Verification_Structures/nh3.xyz
- Glycine/glycine_neutral_gostshyp_cpcm.xyz
- Glycine/glycine_neutral_pressure-dependent_dielectric_constant_gostshyp.xyz
- Glycine/glycine_neutral_xhcff_cpcm.xyz
- Glycine/glycine_raman_gostshyp.xyz
- Glycine/glycine_raman_xhcff.xyz
- Glycine/glycine_ts_gostshyp_cpcm_ambient.xyz
- Glycine/glycine_zwitter_gostshyp_cpcm.xyz
- Glycine/glycine_zwitter_pressure-dependent_dielectric_constant_gostshyp.xyz
- Glycine/glycine_zwitter_xhcff_cpcm.xyz
- Orthosilicic_Acid_Reaction/reaction_cpcm.xyz
- Orthosilicic_Acid_Reaction/reaction_gas_phase.xyz
- Orthosilicic_Acid_Reaction/reaction_gostshyp_10GPa.xyz
- Orthosilicic_Acid_Reaction/reaction_gostshyp_1GPa.xyz
- Orthosilicic_Acid_Reaction/reaction_gostshyp_5GPa.xyz
- Orthosilicic_Acid_Reaction/reaction_gostshyp_and_cpcm_10GPa.xyz
- Orthosilicic_Acid_Reaction/reaction_gostshyp_and_cpcm_1GPa.xyz
- Orthosilicic_Acid_Reaction/reaction_gostshyp_and_cpcm_5GPa.xyz
- SI.pdf
- Sulfamic_Acid/sulfamic_acid_cpcm_S1.xyz
- Sulfamic_Acid/sulfamic_acid_cpcm_S2a.xyz
- Sulfamic_Acid/sulfamic_acid_cpcm_S2b.xyz
- Sulfamic_Acid/sulfamic_acid_S1.xyz
- Sulfamic_Acid/sulfamic_acid_S2a.xyz
- Sulfamic_Acid/sulfamic_acid_S2b.xyz
