# Supplementary material for: Enhancing Molecular High-Pressure Simulations by Implicit Solvation
Source: J Phys Chem A. 2026 May 26;130(22):4198–212. doi: 10.1021/acs.jpca.6c02133 (PMC13244558; doi:10.1021/acs.jpca.6c02133)
Supplement: Supplementary file 1 [file jp6c02133_si_001.zip › 2-Dimethylaminobenzoic_Acid/2dmaba_D2a_cpcm.xyz]

23
No pressure
H      -0.9007175450     -3.7114501131     -0.0969540003
C      -0.8710222624     -2.6282421885     -0.0506001228
C      -2.0519779297     -1.9032684150      0.1375470192
H      -3.0052157159     -2.4081563049      0.2326782797
C      -1.9818310074     -0.5202500804      0.1735042962
H      -2.8884977105      0.0633228353      0.2648000502
C      -0.7605317519      0.1621704384      0.0277240039
C      -0.8253483989      1.6161605313     -0.2243028008
O      -0.0773086069      2.2493247107     -0.9477650791
O      -1.8764911358      2.2144940172      0.3880893272
C       0.4568484428     -0.5768200243     -0.0712925972
N       1.6927238608      0.0295773897     -0.0726452915
C       0.3524915831     -1.9858253263     -0.1499480755
H       1.2490259262     -2.5815619484     -0.2436331617
C       2.8762570435     -0.7313684025     -0.4513114797
C       1.9712526938      1.1915495272      0.7670383637
H       2.6801210732     -1.3259177907     -1.3440469390
H       3.2230173540     -1.3977047253      0.3508182504
H       3.6770659191     -0.0279199545     -0.6825286861
H       1.1197201158      1.4130897265      1.4091212922
H       2.1991718234      2.0802334677      0.1733624486
H       2.8272038490      0.9660499239      1.4110267276
H      -1.9046536406      3.1383933034      0.0918137109

23
25.0 GPa
H      -0.8512547388     -3.6718627534     -0.0881970272
C      -0.8285291970     -2.5969140057     -0.0445406406
C      -2.0080651638     -1.8854781522      0.1618309379
H      -2.9443493059     -2.4021816850      0.2658169384
C      -1.9569069174     -0.5122309415      0.2063022159
H      -2.8556539383      0.0680851464      0.3113074906
C      -0.7486188934      0.1781913743      0.0556439405
C      -0.8099906958      1.6194996219     -0.1609599283
O       0.0270949228      2.3016607335     -0.7192982442
O      -1.9712751989      2.1638660000      0.2642246408
C       0.4573408520     -0.5486373554     -0.0907527518
N       1.6779509043      0.0572249948     -0.1382337493
C       0.3775179391     -1.9478292745     -0.1740336773
H       1.2797051078     -2.5159854893     -0.3010613918
C       2.8267435651     -0.7613522125     -0.4459776912
C       1.9663279471      1.1840961662      0.7232691416
H       2.6423219156     -1.3431980482     -1.3410575575
H       3.0746039199     -1.4457197558      0.3620686261
H       3.6700325542     -0.1088486323     -0.6216399321
H       1.1358189879      1.3611990959      1.3949390314
H       2.1300537430      2.0966452866      0.1646882417
H       2.8451856410      0.9462197228      1.3144923485
H      -1.9547499707      3.0894307607     -0.0063354259

23
50.0 GPa
H      -0.8435087406     -3.6508434581     -0.1200923644
C      -0.8210292317     -2.5841749641     -0.0605064278
C      -2.0009295747     -1.8802243603      0.1305709094
H      -2.9301872509     -2.3988514446      0.2060761401
C      -1.9536594867     -0.5152208707      0.2034940032
H      -2.8447428891      0.0666988190      0.3029476323
C      -0.7473827554      0.1679472657      0.0846337113
C      -0.8052345548      1.5976208230     -0.1159850209
O       0.0315867753      2.2822365158     -0.6640710964
O      -1.9692184170      2.1315666338      0.2977001236
C       0.4555092486     -0.5456396438     -0.0702970798
N       1.6666981118      0.0574858044     -0.1320852441
C       0.3819359945     -1.9393023850     -0.1618116870
H       1.2838108073     -2.4992014505     -0.2851869203
C       2.7990602007     -0.7787138817     -0.4080773382
C       1.9765137503      1.2138102009      0.6683862891
H       2.6183432481     -1.3746395559     -1.2864808193
H       3.0283267524     -1.4454079070      0.4079758149
H       3.6475722676     -0.1461833313     -0.5798536634
H       1.1822894462      1.4091544997      1.3679025578
H       2.0873192058      2.1007999739      0.0659403593
H       2.8832107262      1.0040245892      1.2124605897
H      -1.9449796540      3.0529387250      0.0288550671

23
75.0 GPa
H      -0.8433605297     -3.6285316395     -0.1420099839
C      -0.8165476781     -2.5692123361     -0.0742315462
C      -1.9918982288     -1.8681433739      0.1163063724
H      -2.9140490113     -2.3861823783      0.1886452369
C      -1.9457546925     -0.5093074885      0.1999596804
H      -2.8282516499      0.0744906149      0.3032878422
C      -0.7408126667      0.1620173361      0.0940452739
C      -0.7919904041      1.5827334399     -0.0961227807
O       0.0454806535      2.2613634186     -0.6441396782
O      -1.9523017504      2.1131531988      0.3152668656
C       0.4560897018     -0.5443386904     -0.0714231565
N       1.6568181684      0.0676665341     -0.1474192946
C       0.3852882822     -1.9324075155     -0.1732729446
H       1.2822060696     -2.4906100305     -0.3122789236
C       2.7788208194     -0.7824435589     -0.3840644367
C       1.9707507188      1.2178275454      0.6510557304
H       2.5898709379     -1.3986480835     -1.2384300733
H       3.0025994165     -1.4231933628      0.4421181341
H       3.6277079882     -0.1657750583     -0.5684332365
H       1.1827881182      1.4135902433      1.3482041831
H       2.0789128450      2.1014091098      0.0528431001
H       2.8730761826      1.0000710442      1.1865867472
H      -1.9241393108      3.0303516283      0.0460024244

23
100.0 GPa
H      -0.7852831431     -3.5891245401     -0.0472555987
C      -0.7659208645     -2.5332779555     -0.0343159931
C      -1.9379379030     -1.8375084522      0.1526512577
H      -2.8450656116     -2.3637410254      0.2597737152
C      -1.9010249054     -0.4826965836      0.1901800838
H      -2.7593394079      0.1198333332      0.3482748083
C      -0.7054857228      0.1888584670      0.0274451856
C      -0.7897350774      1.6046299643     -0.1183149112
O       0.0345234671      2.3429183531     -0.5940462461
O      -1.9794690548      2.0806555313      0.2664011352
C       0.4761028547     -0.5135197471     -0.1726166403
N       1.6733883796      0.1192518449     -0.3102984892
C       0.4242191859     -1.8939346200     -0.1932306808
H       1.3206312853     -2.4506326165     -0.3047880609
C       2.7552047328     -0.8101106368     -0.3919284960
C       1.9145632910      1.1904238870      0.6278776929
H       2.6790590300     -1.3559646060     -1.3024281768
H       2.7428054818     -1.5201618545      0.4070239329
H       3.6742085543     -0.2879807982     -0.3913991515
H       1.1032403049      1.2116718505      1.3361389220
H       1.9612644077      2.1339642518      0.1371489642
H       2.8257441623      0.9582855261      1.1300580131
H      -1.9343894672      3.0140410242      0.0701442699

23
125.0 GPa
H      -0.7652955946     -3.5676770970      0.0057314919
C      -0.7458448603     -2.5171608122     -0.0194148049
C      -1.9112947438     -1.8221573061      0.1754410029
H      -2.8099697594     -2.3493114916      0.2960064230
C      -1.8824726945     -0.4726975419      0.1730900589
H      -2.7341126929      0.1289745657      0.3400724027
C      -0.6926585052      0.1960647257     -0.0058049392
C      -0.7704942184      1.6148410319     -0.1064177043
O       0.0754639358      2.3811193160     -0.4890699573
O      -1.9901203438      2.0380173113      0.2368842855
C       0.4810781661     -0.5087615197     -0.2084214696
N       1.6697109908      0.1327421067     -0.3646599615
C       0.4379522947     -1.8856134243     -0.2160867798
H       1.3272991452     -2.4444107249     -0.3555506189
C       2.7429489050     -0.8084258328     -0.3834023964
C       1.9007913054      1.1768590375      0.5970097581
H       2.6101015409     -1.4280866999     -1.2302364383
H       2.7213398415     -1.4474487803      0.4654697955
H       3.6628077164     -0.3042877364     -0.4499276684
H       1.0901951748      1.1912211070      1.3009508004
H       1.9810233797      2.1416367813      0.1634949023
H       2.7945361764      0.9110882299      1.1085177155
H      -2.0116811801      2.9693553515      0.0588196383

23
150.0 GPa
H      -0.7898082767     -3.5674069674     -0.0308877300
C      -0.7584074323     -2.5215995342     -0.0225595563
C      -1.9254508887     -1.8216097851      0.1213606131
H      -2.8300818666     -2.3379985999      0.1974207109
C      -1.8924862844     -0.4743034451      0.1559911997
H      -2.7453359518      0.1230244293      0.3032691682
C      -0.7025020308      0.1914583804      0.0056043775
C      -0.7805652769      1.6126165295     -0.0952872307
O       0.0742935504      2.3875163495     -0.4353742253
O      -2.0098522444      2.0170116431      0.2161123955
C       0.4642252881     -0.5240816923     -0.1689405652
N       1.6346592602      0.1191977582     -0.3991670943
C       0.4361851602     -1.8956242946     -0.1359827226
H       1.3421047419     -2.4356379821     -0.2214968209
C       2.7354253059     -0.7801461610     -0.3753431161
C       1.9161063367      1.1449634110      0.5635427463
H       2.5594840583     -1.5995260018     -1.0216641222
H       2.8853205548     -1.1232168352      0.6102052647
H       3.5972893294     -0.2730997740     -0.6921840480
H       1.0817945367      1.3215494454      1.1943075245
H       2.1981812418      2.0422468474      0.0959750618
H       2.7199054188      0.7670374256      1.1400648246
H      -2.0291805507      2.9535094509      0.0875288810

23
175.0 GPa
H      -0.7887760479     -3.5555217198     -0.0596133526
C      -0.7517465887     -2.5142903058     -0.0319426996
C      -1.9172028827     -1.8166794305      0.1031715058
H      -2.8114760964     -2.3393920773      0.2002642897
C      -1.8787433869     -0.4741416495      0.1757340024
H      -2.7203539280      0.1313530560      0.3313309473
C      -0.6882378411      0.1781707294      0.0278426301
C      -0.7589817813      1.5842089628     -0.0731335175
O       0.0678017061      2.3513799828     -0.4802515310
O      -1.9537631030      2.0367011963      0.2900731479
C       0.4681092510     -0.5311244915     -0.1904866262
N       1.6282709172      0.1258159017     -0.4260148202
C       0.4425077624     -1.8968630402     -0.1591171854
H       1.3452189356     -2.4363089072     -0.2493322724
C       2.7278830199     -0.7690632386     -0.3965737072
C       1.8613373026      1.1395262291      0.5568234738
H       2.5525005672     -1.5813548617     -1.0466497975
H       2.8696119356     -1.1202505525      0.5817648925
H       3.5863018736     -0.2652430714     -0.7124901605
H       1.0585035310      1.1450723043      1.2622971413
H       1.9628749252      2.1117443298      0.1615104965
H       2.7400911554      0.8508255583      1.0623883008
H      -1.8604272472      2.9713156929      0.1649003780

23
200.0 GPa
H      -0.7354328230     -3.5302948449     -0.0237731361
C      -0.7207177583     -2.4918226329     -0.0618142720
C      -1.8703875042     -1.8128644150      0.1795856792
H      -2.7495097881     -2.3500291175      0.2938683978
C      -1.8565165280     -0.4750305844      0.1702334953
H      -2.6844217728      0.1220736295      0.4141718078
C      -0.6816561834      0.1818232891     -0.0471731223
C      -0.7539410681      1.5849566442     -0.0773627021
O       0.0637198572      2.3684184067     -0.4676155005
O      -1.9387253505      2.0238464300      0.3123877520
C       0.4820605149     -0.5050952870     -0.2775426162
N       1.6510566857      0.1560064761     -0.4505772183
C       0.4552021045     -1.8721304763     -0.2681599542
H       1.3186041374     -2.4389448396     -0.4250453112
C       2.6926219294     -0.8006357895     -0.3458136699
C       1.8569944422      1.1657171705      0.5433199552
H       2.5897365224     -1.4511781115     -1.1683452390
H       2.5580877408     -1.3530845686      0.5414279940
H       3.6134388474     -0.3277730932     -0.3820333254
H       1.0527243657      1.1555818456      1.2417760191
H       1.9435888888      2.1363207644      0.1511003284
H       2.7367504804      0.8834386768      1.0479176394
H      -1.8419737607      2.9565810248      0.1919625350
