# Supplementary material for: Enhancing Molecular High-Pressure Simulations by Implicit Solvation
Source: J Phys Chem A. 2026 May 26;130(22):4198–212. doi: 10.1021/acs.jpca.6c02133 (PMC13244558; doi:10.1021/acs.jpca.6c02133)
Supplement: Supplementary file 1 [file jp6c02133_si_001.zip › 2-Dimethylaminobenzoic_Acid/2dmaba_D2b_cpcm.xyz]

23
No pressure
H      -0.1837553367     -3.7144405040      0.6475044893
C      -0.3650463532     -2.6730570850      0.4079091390
C      -1.6565551725     -2.2361393058      0.1092608191
H      -2.4837110722     -2.9359376123      0.1153219588
C      -1.8789148300     -0.8997868763     -0.1960934914
H      -2.8743916419     -0.5449713760     -0.4295241375
C      -0.8216755920      0.0181471201     -0.2095453557
C      -1.1332405809      1.4518555109     -0.5458557289
O      -0.1111129852      2.2925412709     -0.5516028679
O      -2.2691035915      1.8238298807     -0.7993012567
C       0.4762877961     -0.4316862781      0.0904819842
N       1.5707047370      0.5234925972      0.0694689406
C       0.6964333798     -1.7727723690      0.3978081189
H       1.6985037662     -2.1128915926      0.6286889070
C       2.5641080407      0.2249294974     -0.9825853278
C       2.1995293657      0.7013369200      1.3945852519
H       2.0546172151      0.1511463558     -1.9437343602
H       3.0988261872     -0.7102708342     -0.7840790861
H       3.2834987936      1.0442368405     -1.0212182520
H       1.4283585376      0.9452505391      2.1255321182
H       2.9082449013      1.5283363696      1.3326398736
H       2.7306286301     -0.2006054405      1.7171855125
H       0.7443257347      1.7241592564     -0.3033546016

23
25.0 GPa
H      -0.0831068105     -3.6335269766      0.6258910674
C      -0.2932991621     -2.6044999614      0.3930449836
C      -1.5987458812     -2.2058756862      0.1268405346
H      -2.3920393417     -2.9307897683      0.1490655136
C      -1.8666157618     -0.8859713416     -0.1729312870
H      -2.8602996643     -0.5308948611     -0.3870899679
C      -0.8346525101      0.0469186449     -0.2070314962
C      -1.1856100208      1.4502628154     -0.5275624264
O      -0.2069184940      2.3326718020     -0.4863635993
O      -2.3283574922      1.7597618390     -0.8095020249
C       0.4670047601     -0.3618256955      0.0547249842
N       1.5457179203      0.5980753903      0.0087165821
C       0.7387435261     -1.6845917213      0.3597489226
H       1.7559693686     -1.9809995885      0.5571685440
C       2.5657083721      0.1468378507     -0.9450334493
C       2.1622639369      0.6673621527      1.3341126930
H       2.1357469996      0.0408993400     -1.9294590163
H       2.9839317020     -0.8013982153     -0.6246298569
H       3.3527805965      0.8868887847     -0.9787389113
H       1.4134700817      0.9552033945      2.0578905865
H       2.9447251905      1.4127934548      1.3230211464
H       2.5794327475     -0.2929670324      1.6209016266
H       0.6807098657      1.8123682642     -0.2732925018

23
50.0 GPa
H      -0.0509468737     -3.5919286738      0.6128158717
C      -0.2706087174     -2.5678977152      0.4006844221
C      -1.5717596295     -2.1900753244      0.1118960478
H      -2.3426459816     -2.9282726162      0.1065815235
C      -1.8564780106     -0.8767578997     -0.1665432397
H      -2.8363258450     -0.5218364922     -0.4162004322
C      -0.8392218996      0.0634116295     -0.1696555896
C      -1.1896336023      1.4343323992     -0.5585394164
O      -0.2081234217      2.3023682586     -0.6104621160
O      -2.3351404370      1.7166886452     -0.8436649068
C       0.4556051518     -0.3214213790      0.1065998259
N       1.5272716833      0.6419593973      0.0589064726
C       0.7426103948     -1.6374160791      0.4064803957
H       1.7561269677     -1.9124578647      0.6248927615
C       2.4920925194      0.1679443217     -0.9262159208
C       2.2044313868      0.6140458854      1.3553342192
H       2.0849693446      0.2535456438     -1.9144864387
H       2.7478260151     -0.8656393128     -0.7325949245
H       3.3736761811      0.7731171197     -0.8594571183
H       1.4962918878      0.8405952304      2.1267539853
H       2.9807309116      1.3539126341      1.3558666267
H       2.6326112189     -0.3626054998      1.5242686334
H       0.6832006845      1.8110905769     -0.3237680351

23
75.0 GPa
H      -0.0866877617    -3.7005792935     0.2427759746
C      -0.2762536405    -2.6549274424     0.1457681957
C      -1.5739930896    -2.1884329953     0.1584465878
H      -2.3780867076    -2.8813265391     0.2664200359
C      -1.8279728927    -0.8438835693     0.0444753583
H      -2.8239746859    -0.4480380157     0.0667171548
C      -0.7753875563     0.0356730258    -0.0956977838
C      -1.0817618385     1.4623834456    -0.2551304101
O      -0.0941833877     2.2672853921    -0.5913340020
O      -2.2163017599     1.8610047252    -0.1045282164
C       0.5201793998    -0.4443266915    -0.1110819917
N       1.5675678332     0.5148227278    -0.1646367570
C       0.7826587504    -1.7847492359     0.0261427210
H       1.7924163485    -2.1449916197     0.0312112733
C       2.7574664360    -0.0016275196    -0.7976189672
C       1.8173956933     0.8845546214     1.2264442281
H       2.4965083730    -0.3495564261    -1.7786091968
H       3.2128246585    -0.8015746717    -0.2310584305
H       3.4628682423     0.8045333849    -0.8789426132
H       0.9293021303     1.3470096323     1.6411042519
H       2.6386716285     1.5780482626     1.2630067397
H       2.0533362421    -0.0025782840     1.8051618561
H       0.7799675135     1.6879799709    -0.6395433609

23
100.0 GPa
H      -0.0431701513     -3.5517026317      0.6110962027
C      -0.2568197390     -2.5396704732      0.3973659462
C      -1.5546600818     -2.1699318212      0.1307589748
H      -2.3135331372     -2.9024197656      0.1393542198
C      -1.8476785217     -0.8689140111     -0.1365006227
H      -2.8191412666     -0.5006045344     -0.3569667316
C      -0.8321130875      0.0540776277     -0.1679208186
C      -1.1929032238      1.4123619932     -0.5204111391
O      -0.2336544896      2.2895802306     -0.5377108989
O      -2.3366946036      1.6709743697     -0.8140604187
C       0.4587601674     -0.3236939993      0.0632320214
N       1.5012105639      0.6503313633     -0.0197419345
C       0.7580374932     -1.6249446013      0.3772208779
H       1.7653461543     -1.9034984633      0.5888442489
C       2.5269066454      0.1495279777     -0.9006177775
C       2.1495171354      0.6259066057      1.2705724677
H       2.2152331812      0.2002831448     -1.9108917686
H       2.7359322421     -0.8760900093     -0.6576040392
H       3.3893701702      0.7480183188     -0.7387687804
H       1.4388528695      0.8659263975      2.0177040613
H       2.9309467968      1.3423338917      1.2657855511
H       2.5624130828     -0.3479989222      1.4353097654
H       0.6744017290      1.7968501966     -0.2665567603

23
125.0 GPa
H      -0.1059535504    -3.6942380418    -0.0385032073
C      -0.2862528508    -2.6509367219    -0.0320685547
C      -1.5538221564    -2.1815118458     0.1814349492
H      -2.3424777390    -2.8732622035     0.3201391605
C      -1.7941804854    -0.8378260585     0.1777776455
H      -2.7658401718    -0.4231220769     0.3260635572
C      -0.7488127487     0.0225572523    -0.0346466327
C      -1.0630516426     1.4398085648    -0.1240926163
O      -0.1360264809     2.2585738385    -0.5888132595
O      -2.1619961993     1.8333443425     0.1731005075
C       0.5330976184    -0.4561202878    -0.2037159834
N       1.5710566397     0.4928855351    -0.2691196531
C       0.7751641504    -1.8020550161    -0.1958896001
H       1.7571424737    -2.1953587794    -0.2934528484
C       2.8250396491    -0.1241707474    -0.6140238774
C       1.7263886497     1.0204450340     1.0842533888
H       2.7320898587    -0.6360633830    -1.5442032347
H       3.1194460808    -0.8113609504     0.1578437732
H       3.5658427616     0.6368700711    -0.7016731315
H       0.7908367408     1.3466735838     1.4911738052
H       2.3973498426     1.8487255996     1.0426082377
H       2.1288757727     0.2555102408     1.7202767805
H       0.7126437162     1.7273349347    -0.7649765589

23
150.0 GPa
H      -0.1139625064    -3.6783819362    -0.0716261246
C      -0.2902960859    -2.6381251656    -0.0530122562
C      -1.5524904830    -2.1679593665     0.1683547810
H      -2.3391613939    -2.8581519011     0.2984480555
C      -1.7900308305    -0.8274197160     0.1715856028
H      -2.7560128382    -0.4078968492     0.3253323866
C      -0.7419138562     0.0252898146    -0.0340359619
C      -1.0505996091     1.4385796092    -0.1166326543
O      -0.1241319130     2.2563485089    -0.5757400006
O      -2.1505683352     1.8272441168     0.1745595159
C       0.5355536435    -0.4532642213    -0.2066740194
N       1.5706134165     0.4951568620    -0.2668637429
C       0.7738152311    -1.7974396516    -0.2118047726
H       1.7486873735    -2.1973381698    -0.3172748620
C       2.8189393086    -0.1337318899    -0.5935139625
C       1.7217692786     1.0146494102     1.0878708478
H       2.7220879823    -0.6589070071    -1.5115753237
H       3.1017194279    -0.8063706276     0.1912223316
H       3.5656150747     0.6139310319    -0.6960107810
H       0.7907018755     1.3476890651     1.4919790830
H       2.4014096886     1.8310682106     1.0501761766
H       2.1101879444     0.2459149959     1.7226862468
H       0.7246275354     1.7258177615    -0.7579579186

23
175.0 GPa
H      -0.0884133980    -3.6571528070    -0.0578220795
C      -0.2679684128    -2.6205594748    -0.0487013709
C      -1.5268685495    -2.1582815048     0.1918028368
H      -2.3050108386    -2.8515193749     0.3324534498
C      -1.7761626643    -0.8232941469     0.1844457638
H      -2.7406434590    -0.4067181203     0.3407693775
C      -0.7350221324     0.0296935799    -0.0340134612
C      -1.0533771041     1.4357911327    -0.1230518436
O      -0.1373862065     2.2569780357    -0.5833787087
O      -2.1555460270     1.8113031804     0.1699356406
C       0.5363686844    -0.4420379559    -0.2259626945
N       1.5597736214     0.5181307761    -0.2897625854
C       0.7886849417    -1.7802340470    -0.2358027337
H       1.7612368899    -2.1792957109    -0.3519285323
C       2.8046210639    -0.1221603435    -0.5893516919
C       1.7004035955     0.9946098767     1.0810947718
H       2.7142831128    -0.6995306693    -1.4728060759
H       3.0923665004    -0.7347400864     0.2400075194
H       3.5499068126     0.6090547485    -0.7511642667
H       0.8020734527     1.4365417432     1.4528093906
H       2.4996366773     1.6903938722     1.1117181647
H       1.9384901162     0.1580537720     1.7047274728
H       0.7151132525     1.7316764090    -0.7765256964

23
200.0 GPa
H      -0.1123606502    -3.6560954538    -0.0689999890
C      -0.2862590832    -2.6213893354    -0.0548549391
C      -1.5417308157    -2.1525440060     0.1702618476
H      -2.3241144542    -2.8408277784     0.2882284530
C      -1.7812194220    -0.8188829813     0.1708007924
H      -2.7404375454    -0.3964391869     0.3274330243
C      -0.7328363545     0.0235107962    -0.0309736090
C      -1.0360602902     1.4290499958    -0.1074327142
O      -0.1138723598     2.2478426512    -0.5566563243
O      -2.1375249034     1.8073235343     0.1766707728
C       0.5374235987    -0.4526888428    -0.2080307953
N       1.5615388508     0.4994962840    -0.2803045336
C       0.7793399172    -1.7917255703    -0.2066702447
H       1.7500622228    -2.1955785657    -0.3053383710
C       2.8009805123    -0.1405155106    -0.5869849047
C       1.7140960194     1.0116135939     1.0717947734
H       2.7092136070    -0.6669980512    -1.4966458433
H       3.0603520553    -0.8063449631     0.2046854565
H       3.5538981093     0.5910371635    -0.6924647669
H       0.7907911174     1.3422070661     1.4846348049
H       2.3911363827     1.8222580752     1.0348409192
H       2.1012504162     0.2435624243     1.6984744311
H       0.7328929984     1.7188315459    -0.7629755928
