# Supplementary material for: Enhancing Molecular High-Pressure Simulations by Implicit Solvation
Source: J Phys Chem A. 2026 May 26;130(22):4198–212. doi: 10.1021/acs.jpca.6c02133 (PMC13244558; doi:10.1021/acs.jpca.6c02133)
Supplement: Supplementary file 1 [file jp6c02133_si_001.zip › 2-Dimethylaminobenzoic_Acid/2dmaba_zwitter_cpcm.xyz]

23
No pressure
H       0.7108597044      1.5089945817      2.7966322097
C       0.1388263079      1.1360931121      1.9555733101
C      -1.1985063464      0.7740825091      2.1151583306
H      -1.6732480177      0.8645833011      3.0850184436
C      -1.9236600201      0.2966042298      1.0290086126
H      -2.9614747170      0.0112693501      1.1402442087
C      -1.3394709831      0.1721546640     -0.2361997542
C      -2.1806528143     -0.3567066899     -1.3988654465
O      -1.5978456510     -0.4463201675     -2.5344584835
O      -3.3625369780     -0.6630586826     -1.1721558716
C       0.0048155872      0.5448845775     -0.3671792636
N       0.6332663686      0.4297485043     -1.6949566945
C       0.7447838800      1.0211382414      0.7074880963
H       1.7828329449      1.3017045436      0.5784311545
C       1.7580436782     -0.5533369142     -1.7272005769
C       1.0203414795      1.7556414735     -2.2657176272
H       1.3947949224     -1.5024764145     -1.3380318825
H       2.5834098842     -0.1864303041     -1.1198166519
H       2.0757523345     -0.6664448857     -2.7624880564
H       0.1437459334      2.4001840933     -2.2574547610
H       1.3617690331      1.5952335313     -3.2869825041
H       1.8175109909      2.1936991994     -1.6677246289
H      -0.1873075215      0.0342481467     -2.2825321631

23
25.0 GPa
H       0.7705769751      1.4489546260      2.7071818155
C       0.1772484063      1.0991179281      1.8824508668
C      -1.1547787215      0.7585161684      2.0767461189
H      -1.5891419384      0.8406307425      3.0568855248
C      -1.9141009151      0.3001857184      1.0165407416
H      -2.9439906451      0.0107152614      1.1328113996
C      -1.3692868645      0.1880718640     -0.2547125074
C      -2.2326413700     -0.3457983915     -1.3664152504
O      -1.6897638654     -0.4677233351     -2.5102466786
O      -3.4031726987     -0.6280506824     -1.0729812947
C      -0.0416236055      0.5474082249     -0.4228080135
N       0.5797303054      0.4197634749     -1.7426557150
C       0.7403950644      0.9924135754      0.6240457914
H       1.7746828403      1.2313075598      0.4461174701
C       1.7441379590     -0.4975612772     -1.6677162007
C       1.0391545986      1.7400340419     -2.2421075458
H       1.4197239767     -1.4380153193     -1.2526749276
H       2.4926991758     -0.0476082769     -1.0318809317
H       2.1347083709     -0.6448893898     -2.6621164805
H       0.1808723350      2.3766225008     -2.3853859735
H       1.5484383475      1.5888441698     -3.1819860441
H       1.7105864575      2.1730659879     -1.5140146427
H      -0.2284041882      0.0194848285     -2.3392875222

23
50.0 GPa
H       0.7824117377      1.4189507762      2.6712627986
C       0.1919224728      1.0792674179      1.8502051796
C      -1.1353581117      0.7461972059      2.0517544182
H      -1.5524663862      0.8144772587      3.0321782385
C      -1.9042399370      0.3024962940      1.0021445319
H      -2.9285272215      0.0112201900      1.1105501515
C      -1.3672073597      0.1964571315     -0.2636486267
C      -2.2294694573     -0.3359037809     -1.3585545193
O      -1.6959893648     -0.4682278256     -2.5015200894
O      -3.3946918781     -0.6078033178     -1.0511168280
C      -0.0480998203      0.5467223790     -0.4400835764
N       0.5570178879      0.4106548651     -1.7584469125
C       0.7465810615      0.9887836317      0.5934522595
H       1.7735924795      1.2403587400      0.4035694994
C       1.7348875949     -0.4758056313     -1.6484592876
C       1.0270332411      1.7299939988     -2.2252340756
H       1.4279299879     -1.4138203406     -1.2369961344
H       2.4419674162     -0.0010950618     -0.9931035339
H       2.1569560296     -0.6217188156     -2.6211310228
H       0.1841674308      2.3658934854     -2.3966720197
H       1.5902786609      1.5971463729     -3.1265607997
H       1.6457851279      2.1350536499     -1.4482076250
H      -0.2584315922      0.0061913771     -2.3495920260

23
75.0 GPa
H       0.7482994065      1.5289282753      2.6120756166
C       0.1742042041      1.1370567282      1.8119541708
C      -1.1433835342      0.7949491725      2.0267702308
H      -1.5661146531      0.9275888588      2.9915717561
C      -1.8998435206      0.2881279944      1.0041700938
H      -2.9161064230     -0.0122247906      1.1115386722
C      -1.3603509261      0.1498938109     -0.2503781622
C      -2.2208986662     -0.3865340033     -1.3284088333
O      -1.6862325186     -0.5438921925     -2.4632043610
O      -3.3881142055     -0.6316915425     -1.0207048874
C      -0.0508163008      0.5036316753     -0.4421454428
N       0.5311954120      0.3882618965     -1.7642910054
C       0.7376078104      0.9853061264      0.5720383430
H       1.7521482030      1.2514557375      0.3657965588
C       1.7221965563     -0.4643316217     -1.6837365127
C       1.0486020140      1.6999414605     -2.1645424129
H       1.4384225577     -1.4702084931     -1.4932704705
H       2.3035256452     -0.0823926771     -0.8691085868
H       2.2571600369     -0.3792473155     -2.6011184813
H       0.2801136319      2.4306984101     -2.1534976669
H       1.4496254883      1.6213209931     -3.1451931369
H       1.8271441149      1.9419957740     -1.4650647416
H      -0.2923343330     -0.0131442767     -2.3554607402

23
100.0 GPa
H       0.7874814328      1.4847958297      2.5626504559
C       0.2067869478      1.0901103659      1.7765507470
C      -1.1203359619      0.8128797192      1.9917125135
H      -1.5336876394      0.9896995572      2.9463549310
C      -1.8827020855      0.2934839990      0.9881832132
H      -2.9057937512      0.0359694376      1.0919702111
C      -1.3453754068      0.1175284035     -0.2582017142
C      -2.2188843309     -0.3744163714     -1.3310218203
O      -1.6949446395     -0.4971757683     -2.4720618850
O      -3.3828082191     -0.6120961252     -1.0189311169
C      -0.0375561664      0.4365082536     -0.4615955892
N       0.5327441594      0.3873131612     -1.7798635197
C       0.7633464795      0.8953422546      0.5463016158
H       1.7896214804      1.0927778017      0.3517133363
C       1.7316234659     -0.4482251430     -1.6980533233
C       0.9950730018      1.7410160259     -2.0935737894
H       1.4622797267     -1.3792510302     -1.2764061930
H       2.4308321514      0.0454616871     -1.0631912545
H       2.1330051513     -0.5755100171     -2.6688434326
H       0.1673451539      2.3693199315     -2.2811412028
H       1.6231792224      1.6781732196     -2.9404418794
H       1.5379225391      2.0888319949     -1.2401798603
H      -0.2931027115     -0.0070471864     -2.3761404432

23
125.0 GPa
H       0.7396441201      1.5669987558      2.5419043176
C       0.1783704530      1.1562560953      1.7568242414
C      -1.1345280602      0.8355675381      1.9728487080
H      -1.5527511824      1.0117376077      2.9196909608
C      -1.8789704620      0.2871635390      0.9781488964
H      -2.8873976276     -0.0130768958      1.0731196699
C      -1.3289261849      0.1182245931     -0.2584057835
C      -2.1890373234     -0.3949148597     -1.3266940845
O      -1.6621696015     -0.5474972969     -2.4589519075
O      -3.3550443063     -0.6163279794     -1.0229717809
C      -0.0283840551      0.4600858266     -0.4601001715
N       0.5282633878      0.3649261860     -1.7789130880
C       0.7576733533      0.9568008603      0.5428913799
H       1.7635750610      1.2331921627      0.3412435999
C       1.7185256619     -0.4693161648     -1.6751194626
C       1.0113947784      1.7025762119     -2.1059113401
H       1.4313126594     -1.4582045808     -1.4614494411
H       2.2851763409     -0.0747534646     -0.8694954397
H       2.2549952091     -0.4097465338     -2.5782152809
H       0.2566638822      2.3949929365     -1.8644349905
H       1.2869508580      1.7341375485     -3.1205644335
H       1.8598956956      1.8647476976     -1.4816230230
H      -0.3091826573     -0.0380797829     -2.3680315461

23
150.0 GPa
H       0.7609640781      1.4983999249      2.5030700959
C       0.1918855905      1.0965575318      1.7247304583
C      -1.1419495065      0.8785027279      1.9259079854
H      -1.5498636811      1.1031354649      2.8606544434
C      -1.9001446402      0.3438612731      0.9382539305
H      -2.9314055412      0.1096416828      0.9909762245
C      -1.3265854551      0.1239315403     -0.2688666401
C      -2.1727389789     -0.4399643421     -1.2883423110
O      -1.7134767918     -0.4538436714     -2.4582778622
O      -3.2461166904     -0.8609833734     -0.8869357295
C      -0.0309048048      0.4117194912     -0.4786148791
N       0.5067843026      0.3870534455     -1.8006567739
C       0.7746552433      0.8515231845      0.5240467681
H       1.8076535015      1.0028566271      0.3538651369
C       1.7080662396     -0.4319010275     -1.7105032528
C       1.0028293100      1.7232087169     -2.0175852445
H       1.4523420058     -1.3468579970     -1.2720153615
H       2.3947469501      0.0935304505     -1.0944838068
H       2.1077684940     -0.5821053073     -2.6686463349
H       0.2115656958      2.4089180914     -2.0264557113
H       1.5236557049      1.7345904076     -2.9284635478
H       1.6601553195      1.9562413467     -1.2129917832
H      -0.3438363456      0.0574738120     -2.4128758041

23
175.0 GPa
H       0.8598284715      1.2243100113      2.5166736370
C       0.2209893872      1.0211902509      1.7190557410
C      -1.0491940901      0.6059552878      1.9706631793
H      -1.3845441832      0.5577711983      2.9556846919
C      -1.8837570077      0.3173395149      0.9498547276
H      -2.8717426227     -0.0400626295      1.0449571687
C      -1.3933399179      0.3172333097     -0.3170729776
C      -2.2034024310     -0.3014671712     -1.3456213670
O      -1.6305128392     -0.5502989362     -2.4342303014
O      -3.3525754361     -0.5627796944     -1.0405069873
C      -0.1172776958      0.6766687355     -0.5429910252
N       0.5010452992      0.4331037181     -1.8123630893
C       0.7010008984      1.0839136627      0.4580158086
H       1.6948419511      1.3705279589      0.2520126405
C       1.6379441804     -0.3695535666     -1.4428338225
C       1.0527086049      1.6906283019     -2.2536432010
H       1.2621547625     -1.1881102231     -0.9077450895
H       2.2787461906      0.1955864069     -0.8155874379
H       2.1371410057     -0.6806810335     -2.3079503283
H       0.2964223655      2.4092091845     -2.2605847639
H       1.5078152201      1.5970311153     -3.1862004551
H       1.7698712216      1.9479322576     -1.5167842734
H      -0.2881133351     -0.0899576595     -2.3870124751

23
200.0 GPa
H       0.8570505426      1.2474453526      2.5031014745
C       0.2205997155      1.0350060159      1.7103299892
C      -1.0368501436      0.5911299882      1.9598301346
H      -1.3682527029      0.5446460232      2.9425871667
C      -1.8735556956      0.3008201374      0.9436274460
H      -2.8512094673     -0.0744269547      1.0497544711
C      -1.3907545802      0.3259091843     -0.3208650196
C      -2.1969806694     -0.2569700328     -1.3704948836
O      -1.6627542245     -0.3801147989     -2.5024641525
O      -3.3193632226     -0.5854391810     -1.0436332654
C      -0.1198386914      0.6947923762     -0.5403077119
N       0.4976423980      0.4155619956     -1.7935316234
C       0.7020607128      1.0986947830      0.4540410705
H       1.6950471347      1.3816932442      0.2472762310
C       1.6237643003     -0.3833987103     -1.4245216893
C       1.0584106908      1.6631837080     -2.2458707675
H       1.2607879564     -1.2021565861     -0.8932222699
H       2.2652888203      0.1838191045     -0.8029010337
H       2.1200552495     -0.6921381585     -2.2877990180
H       0.3002888170      2.3756014717     -2.2568828856
H       1.5075741249      1.5598728318     -3.1766425813
H       1.7664672274      1.9315817561     -1.5095772314
H      -0.3094282924     -0.1096235500     -2.3460438503
