# Supplementary material for: Enhancing Molecular High-Pressure Simulations by Implicit Solvation
Source: J Phys Chem A. 2026 May 26;130(22):4198–212. doi: 10.1021/acs.jpca.6c02133 (PMC13244558; doi:10.1021/acs.jpca.6c02133)
Supplement: Supplementary file 1 [file jp6c02133_si_001.zip › Code_Verification_Structures/c6h6.xyz]

12

H    2.1527918    1.2429149    0.0000000
C    1.2047582    0.6955675    0.0000000
C    1.2047582   -0.6955675    0.0000000
H    2.1527918   -1.2429149    0.0000000
C   -0.0000000   -1.3911349   -0.0000000
H   -0.0000000   -2.4858298   -0.0000000
C   -1.2047582   -0.6955675   -0.0000000
H   -2.1527918   -1.2429149   -0.0000000
C   -1.2047582    0.6955675   -0.0000000
H   -2.1527918    1.2429149   -0.0000000
C    0.0000000    1.3911349    0.0000000
H    0.0000000    2.4858298    0.0000000
