# Supplementary material for: Enhancing Molecular High-Pressure Simulations by Implicit Solvation
Source: J Phys Chem A. 2026 May 26;130(22):4198–212. doi: 10.1021/acs.jpca.6c02133 (PMC13244558; doi:10.1021/acs.jpca.6c02133)
Supplement: Supplementary file 1 [file jp6c02133_si_001.zip › Code_Verification_Structures/h2o.xyz]

3

O   -3.3278470    3.1951799   -0.0000000
H   -4.2057717    2.7370843   -0.0000000
H   -2.6643996    2.4600330   -0.0000000
