# Supplementary material for: Enhancing Molecular High-Pressure Simulations by Implicit Solvation
Source: J Phys Chem A. 2026 May 26;130(22):4198–212. doi: 10.1021/acs.jpca.6c02133 (PMC13244558; doi:10.1021/acs.jpca.6c02133)
Supplement: Supplementary file 1 [file jp6c02133_si_001.zip › Code_Verification_Structures/nh3.xyz]

4

H    0.4875418   -0.8444471   -0.3072901
H    0.4875418    0.8444471   -0.3072901
H   -0.9750836    0.0000000   -0.3072901
N    0.0000000   -0.0000000    0.0264050
