# Supplementary material for: Enhancing Molecular High-Pressure Simulations by Implicit Solvation
Source: J Phys Chem A. 2026 May 26;130(22):4198–212. doi: 10.1021/acs.jpca.6c02133 (PMC13244558; doi:10.1021/acs.jpca.6c02133)
Supplement: Supplementary file 1 [file jp6c02133_si_001.zip › Glycine/glycine_neutral_gostshyp_cpcm.xyz]

10
No Pressure
C       0.0000000000     0.0907568903    -0.5157803920
C       0.0000000000    -0.7592949096     0.7444039863
O       0.0000000000     1.3068002365    -0.5516693481
O      -0.0000000000    -0.6758497892    -1.6261408850
H      -0.0000000000    -0.0965270602    -2.4084365722
H      -0.8797654766    -1.4168448825     0.6917030014
H       0.8797654766    -1.4168448825     0.6917030014
N      -0.0000000000    -0.0301283484     2.0006753017
H      -0.8137482536     0.5798864228     2.0526989032
H       0.8137482536     0.5798864228     2.0526989033

10
100.0 MPa
C      -0.0000000002     0.0930695497    -0.5175969452
C      -0.0000000001    -0.7562227033     0.7435803689
O      -0.0000000000     1.3091821466    -0.5583349484
O       0.0000000001    -0.6774361029    -1.6252970513
H       0.0000000002    -0.1015691531    -2.4100392619
H      -0.8795370144    -1.4139130984     0.6897449256
H       0.8795370143    -1.4139130984     0.6897449254
N       0.0000000001    -0.0314601682     2.0020103012
H      -0.8140920397     0.5770513639     2.0590217930
H       0.8140920398     0.5770513640     2.0590217928
   
10
1.0 GPa
C      -0.0000000003     0.0955358335    -0.5190163679
C      -0.0000000001    -0.7523546659     0.7424031589
O      -0.0000000001     1.3115203193    -0.5646597403
O       0.0000000001    -0.6791639358    -1.6235351724
H       0.0000000003    -0.1074388242    -2.4108318765
H      -0.8786272287    -1.4105798708     0.6873066284
H       0.8786272285    -1.4105798708     0.6873066282
N       0.0000000001    -0.0326186026     2.0024776059
H      -0.8141914578     0.5737598585     2.0652025180
H       0.8141914579     0.5737598586     2.0652025178
   
10
10.0 GPa
C      -0.0000000000     0.0887330081    -0.5106993627
C      -0.0000000000    -0.7559318589     0.7405574508
O       0.0000000000     1.3028909598    -0.5367657346
O      -0.0000000000    -0.6734274170    -1.6181174326
H       0.0000000000    -0.0985568912    -2.3994417356
H      -0.8722455907    -1.4169148740     0.6898214040
H       0.8722455907    -1.4169148740     0.6898214039
N       0.0000000000    -0.0276244672     1.9908565354
H      -0.8104071204     0.5797932572     2.0429116858
H       0.8104071204     0.5797932572     2.0429116857

10
100.0 GPa
C       0.0000002846     0.0790171062    -0.4844534636
C       0.0000000832    -0.7388544912     0.7153368579
O       0.0000000797     1.2774310146    -0.4422751602
O      -0.0000000554    -0.6552899584    -1.5698780460
H      -0.0000003205    -0.1146347318    -2.3491483258
H      -0.8300912324    -1.4135951260     0.6794021061
H       0.8300913577    -1.4135951829     0.6794023556
N      -0.0000000783    -0.0147055204     1.9285377569
H      -0.7866223213     0.5780335340     1.9874657718
H       0.7866222027     0.5780334559     1.9874660474
   
10
200.0 GPa
C       0.0000000275     0.0854623953    -0.4613312299
C       0.0000000097    -0.7308916623     0.6986465434
O       0.0000000214     1.2736824027    -0.3858611276
O      -0.0000000088    -0.6392978897    -1.5234074778
H      -0.0000000372    -0.1348008243    -2.3089512114
H      -0.8061506691    -1.4070458187     0.6729074963
H       0.8061506860    -1.4070458223     0.6729075225
N      -0.0000000091    -0.0282969196     1.8991501819
H      -0.7600447702     0.5750371189     1.9338975891
H       0.7600447497     0.5750371200     1.9338976135

10
300.0 GPa
C      -0.0000000223     0.0511819124    -0.3701978032
C       0.0000000000    -0.8076226337     0.7205128500
O       0.0000001485     1.2010650512    -0.1372812450
O      -0.0000000324    -0.5623322501    -1.4706599308
H       0.0000000672    -0.0575646013    -2.2419310356
H      -0.7932656200    -1.4791005699     0.6960763679
H       0.7932655569    -1.4791006249     0.6960762541
N       0.0000000850    -0.0191148831     1.8536189445
H      -0.7057299137     0.6572142039     1.6928209128
H       0.7057297261     0.6572144956     1.6928205853
