# Supplementary material for: Enhancing Molecular High-Pressure Simulations by Implicit Solvation
Source: J Phys Chem A. 2026 May 26;130(22):4198–212. doi: 10.1021/acs.jpca.6c02133 (PMC13244558; doi:10.1021/acs.jpca.6c02133)
Supplement: Supplementary file 1 [file jp6c02133_si_001.zip › Glycine/glycine_neutral_pressure-dependent_dielectric_constant_gostshyp.xyz]

10
100 MPa
C      -0.0000000001     0.0930693769    -0.5175972627
C      -0.0000000000    -0.7562223204     0.7435798033
O      -0.0000000000     1.3091842116    -0.5583346349
O       0.0000000000    -0.6774345034    -1.6252945737
H       0.0000000001    -0.1015747318    -2.4100432485
H      -0.8795378551    -1.4139111892     0.6897426057
H       0.8795378551    -1.4139111892     0.6897426056
N       0.0000000000    -0.0314604704     2.0020118974
H      -0.8140930493     0.5770504579     2.0590243539
H       0.8140930493     0.5770504579     2.0590243538
   
10
1 GPa
C       0.0000000000     0.0955294175    -0.5190137811
C       0.0000000000    -0.7523586547     0.7424007401
O       0.0000000000     1.3115328301    -0.5646387298
O      -0.0000000000    -0.6791460644    -1.6235132844
H      -0.0000000000    -0.1074723013    -2.4108574554
H      -0.8786348667    -1.4105709569     0.6872949544
H       0.8786348667    -1.4105709569     0.6872949544
N      -0.0000000000    -0.0326180613     2.0024833496
H      -0.8141984265     0.5737574239     2.0652025761
H       0.8141984265     0.5737574239     2.0652025761

10
10 GPa
C      -0.0000000000     0.0887387427    -0.5107050422
C      -0.0000000000    -0.7559201799     0.7405461966
O       0.0000000000     1.3029343918    -0.5367568431
O       0.0000000000    -0.6733999516    -1.6180683630
H       0.0000000000    -0.0986640873    -2.3995101988
H      -0.8722599476    -1.4168785903     0.6897833277
H       0.8722599476    -1.4168785903     0.6897833277
N       0.0000000000    -0.0276326567     1.9908786391
H      -0.8104228651     0.5797705108     2.0429524279
H       0.8104228651     0.5797705108     2.0429524279

10
100 GPa
C       0.0000068369     0.0790066500    -0.4844905046
C       0.0000019925    -0.7388222933     0.7153153683
O       0.0000018972     1.2774621092    -0.4422878269
O      -0.0000013222    -0.6552669997    -1.5698581738
H      -0.0000076777    -0.1147491245    -2.3492526996
H      -0.8300987101    -1.4135506342     0.6793678097
H       0.8301016956    -1.4135520181     0.6793737917
N      -0.0000018666    -0.0146916239     1.9285429322
H      -0.7866558152     0.5780029393     1.9875693091
H       0.7866529697     0.5780010952     1.9875758938

10
200 GPa
C      -0.0000000082     0.0854234086    -0.4614082081
C      -0.0000000029    -0.7308382519     0.6986121929
O      -0.0000000067     1.2736790792    -0.3859231283
O       0.0000000027    -0.6392994619    -1.5234364794
H       0.0000000112    -0.1348785820    -2.3090591818
H      -0.8061551536    -1.4069946109     0.6728733549
H       0.8061551485    -1.4069946098     0.6728733471
N       0.0000000027    -0.0282420587     1.8991081166
H      -0.7601065852     0.5749925940     1.9341079465
H       0.7601065915     0.5749925933     1.9341079395
