# Supplementary material for: Enhancing Molecular High-Pressure Simulations by Implicit Solvation
Source: J Phys Chem A. 2026 May 26;130(22):4198–212. doi: 10.1021/acs.jpca.6c02133 (PMC13244558; doi:10.1021/acs.jpca.6c02133)
Supplement: Supplementary file 1 [file jp6c02133_si_001.zip › Glycine/glycine_neutral_xhcff_cpcm.xyz]

10
0.1 GPa
C       0.0000000000      0.0906528875     -0.5156108803
C       0.0000000000     -0.7592681484      0.7443450646
O       0.0000000000      1.3066450764     -0.5513803508
O       0.0000000000     -0.6757932635     -1.6259030736
H       0.0000000000     -0.0964577845     -2.4081136745
H      -0.8796814614     -1.4168121991      0.6916639974
H       0.8796814614     -1.4168121991      0.6916639974
N       0.0000000000     -0.0300830617      2.0004013196
H      -0.8136952844      0.5798843962      2.0523947501
H       0.8136952844      0.5798843962      2.0523947501

10
1.0 GPa
C       0.0000000000      0.0897162467     -0.5140885407
C       0.0000000000     -0.7590422401      0.7438227267
O       0.0000000000      1.3052483064     -0.5487659780
O       0.0000000000     -0.6752794331     -1.6237767776
H       0.0000000000     -0.0958221667     -2.4052182038
H      -0.8789298229     -1.4165292252      0.6913237017
H       0.8789298229     -1.4165292252      0.6913237017
N       0.0000000000     -0.0296736198      1.9979448227
H      -0.8132175287      0.5798757284      2.0496452237
H       0.8132175287      0.5798757284      2.0496452237

10
10.0 GPa
C       0.0000000000      0.0802768580     -0.4990810198
C       0.0000000000     -0.7582045823      0.7393573920
O       0.0000000000      1.2912207853     -0.5212735639
O       0.0000000000     -0.6696431202     -1.6037489936
H       0.0000000000     -0.0882171880     -2.3771051651
H      -0.8718370939     -1.4147799705      0.6889717169
H       0.8718370939     -1.4147799705      0.6889717169
N       0.0000000000     -0.0254402904      1.9742302401
H      -0.8083189407      0.5807037893      2.0207667883
H       0.8083189407      0.5807037893      2.0207667883

10
100.0 GPa
C       0.0000000000     -0.0039717949     -0.3645969545
C       0.0000000000     -0.8051498922      0.7392426175
O       0.0000000000      1.1592070136     -0.2225437492
O       0.0000000000     -0.5928296571     -1.4582870783
H       0.0000000000      0.0443166739     -2.1301810831
H      -0.8245775185     -1.4399946142      0.7143999385
H       0.8245775185     -1.4399946142      0.7143999385
N       0.0000000000      0.0059187043      1.8112371671
H      -0.7416018788      0.6171691404      1.6640925517
H       0.7416018789      0.6171691404      1.6640925517

10
200.0 GPa
C       0.0000000000     -0.0390660053     -0.2920637948
C       0.0000000000     -0.8084927237      0.7363955566
O       0.0000000000      1.0833601943     -0.0973223413
O       0.0000000000     -0.5595825611     -1.3510947069
H       0.0000000000      0.1008118798     -1.9539871516
H      -0.7884479616     -1.4260416796      0.7115180677
H       0.7884479616     -1.4260416796      0.7115180677
N       0.0000000000      0.0055376016      1.7232091451
H      -0.6835456555      0.6156775368      1.4718415288
H       0.6835456555      0.6156775368      1.4718415288

10
300.0 GPa
C       0.0000000000     -0.0721552191     -0.2554545829
C       0.0000000000     -0.8044182694      0.7273939097
O       0.0000000000      1.0232766872     -0.0700753501
O       0.0000000000     -0.5492979727     -1.2868769388
H       0.0000000000      0.1704241215     -1.7873965268
H      -0.7614405269     -1.4098169352      0.7037973305
H       0.7614405269     -1.4098169352      0.7037973305
N       0.0000000000      0.0011406088      1.6557514254
H      -0.6488495784      0.6062520070      1.3704596512
H       0.6488495784      0.6062520070      1.3704596512
