# Supplementary material for: Enhancing Molecular High-Pressure Simulations by Implicit Solvation
Source: J Phys Chem A. 2026 May 26;130(22):4198–212. doi: 10.1021/acs.jpca.6c02133 (PMC13244558; doi:10.1021/acs.jpca.6c02133)
Supplement: Supplementary file 1 [file jp6c02133_si_001.zip › Glycine/glycine_raman_gostshyp.xyz]

10
0.0 GPa
C       0.0000000003     -0.0493958293      0.6158258727
C       0.0000000001      0.8502381948     -0.6415889469
O      -0.0000000003     -1.2954457928      0.3953995487
O      -0.0000000002      0.5452133657      1.7182980292
H      -0.8919436723      1.4823845348     -0.6586237230
H       0.8919436724      1.4823845349     -0.6586237232
N       0.0000000000     -0.0355906117     -1.8496445278
H      -0.8267846114      0.0841774712     -2.4369929549
H       0.0000000002     -0.9974244390     -1.4459381198
H       0.8267846112      0.0841774714     -2.4369929551

10
0.75 GPa
C      -0.0875299353     -0.0516402639      0.6134874397
C      -0.0899139067      0.8469316514     -0.6440445103
O       0.0113804561     -1.2942179078      0.3952530717
O      -0.1902134138      0.5384312276      1.7131271594
H      -1.0428011896      1.3764445061     -0.7289360117
H       0.7254706577      1.5736441424     -0.6038041847
N       0.0875398664     -0.0312168805     -1.8449000891
H      -0.6647955189      0.0617720426     -2.5284400337
H       0.0847585645     -0.9940529232     -1.4439108421
H       0.9741044196      0.1246234053     -2.3267129991

10
4.6 GPa
C      -0.0801311357     -0.0500925110      0.6082113727
C      -0.0942147660      0.8496068977     -0.6458056261
O       0.0055845506     -1.2917801401      0.3810790334
O      -0.1639844077      0.5321227183      1.7118421319
H      -1.0527600292      1.3654760082     -0.7315123402
H       0.7100598114      1.5868179637     -0.6095912119
N       0.0895500143     -0.0311094575     -1.8405628215
H      -0.6406978398      0.0781716741     -2.5432225567
H       0.0586783962     -0.9913834419     -1.4312848554
H       0.9909144059      0.1018892884     -2.2980341264

10
10.7 GPa
C      -0.0786349396     -0.0490719666      0.5998772655
C      -0.0924099102      0.8541664352     -0.6477933998
O      -0.0039810728     -1.2888344274      0.3604442237
O      -0.1509516964      0.5202346513      1.7082343831
H      -1.0484401683      1.3688409644     -0.7377762795
H       0.7094994843      1.5910365926     -0.6118135777
N       0.0922716229     -0.0303722066     -1.8347697816
H      -0.6253314354      0.0844702933     -2.5462491788
H       0.0452158511     -0.9856877865     -1.4093283533
H       0.9997622643      0.0859364503     -2.2797063015

10
16.3 GPa
C      -0.0791515903     -0.0482675397      0.5931310147
C      -0.0885717558      0.8575542382     -0.6493118895
O      -0.0144159219     -1.2864295573      0.3443530712
O      -0.1432730855      0.5108044664      1.7047407086
H      -1.0400224800      1.3754379602     -0.7434512378
H       0.7142783765      1.5907843001     -0.6128579508
N       0.0940716175     -0.0300608360     -1.8300851716
H      -0.6171409077      0.0867856286     -2.5447989615
H       0.0377592241     -0.9813009237     -1.3911544189
H       1.0034655230      0.0754112632     -2.2694471643

10
21.4 GPa
C      -0.0800687921     -0.0475892618      0.5874963119
C      -0.0855723961      0.8600985200     -0.6505522927
O      -0.0222566525     -1.2842147108      0.3312767428
O      -0.1385579812      0.5031478225      1.7014694213
H      -1.0332539840      1.3802473587     -0.7488709270
H       0.7175759218      1.5906116311     -0.6133643904
N       0.0968940777     -0.0297711182     -1.8260184030
H      -0.6095843992      0.0872892152     -2.5428643638
H       0.0346659567     -0.9778614568     -1.3760122661
H       1.0071592488      0.0687620000     -2.2614408331

10
24.9 GPa
C      -0.0800506902     -0.0471253750      0.5840751934
C      -0.0840164304      0.8614937864     -0.6513402252
O      -0.0254680199     -1.2827595290      0.3236339137
O      -0.1359616666      0.4985344626      1.6993052460
H      -1.0300410006      1.3815659465     -0.7524520439
H       0.7183099212      1.5913198168     -0.6139653708
N       0.0991177434     -0.0294584734     -1.8234515790
H      -0.6053350260      0.0863178005     -2.5408675804
H       0.0352157893     -0.9755946852     -1.3664264942
H       1.0092293798      0.0664252497     -2.2573930596

10
27.6 GPa
C      -0.0799179013     -0.0465975536      0.5816561072
C      -0.0809189474      0.8623958521     -0.6518951598
O      -0.0325441615     -1.2817827211      0.3182143272
O      -0.1300967623      0.4955791537      1.6977536772
H      -1.0240290100      1.3855363557     -0.7542793156
H       0.7228237200      1.5895301762     -0.6145848984
N       0.0993309215     -0.0296971830     -1.8216073313
H      -0.6032931078      0.0875762161     -2.5393343621
H       0.0311707092     -0.9743338751     -1.3595408296
H       1.0094735395      0.0615125790     -2.2542632149

10
30.4 GPa
C      -0.0807537192     -0.0461816321      0.5788589448
C      -0.0763589717      0.8635092433     -0.6524486158
O      -0.0409688944     -1.2806916316      0.3120527171
O      -0.1263421482      0.4922819007      1.6958893436
H      -1.0154627256      1.3915626043     -0.7564739463
H       0.7299319787      1.5865190243     -0.6146673975
N       0.1002553423     -0.0296364900     -1.8198616117
H      -0.6008064833      0.0895653004     -2.5375664826
H       0.0271680238     -0.9728170547     -1.3528943129
H       1.0103365977      0.0566077354     -2.2517716387

10
34.7 GPa
C      -0.0822170563     -0.0455798928      0.5748379242
C      -0.0699414386      0.8650867558     -0.6531608487
O      -0.0540316381     -1.2789085731      0.3028300793
O      -0.1203732338      0.4871234221      1.6933408737
H      -1.0039553781      1.3986360964     -0.7598932102
H       0.7390988585      1.5830004655     -0.6147870411
N       0.1022613423     -0.0296821695     -1.8169468126
H      -0.5963975068      0.0916726763     -2.5347512025
H       0.0224060999     -0.9707670889     -1.3427160162
H       1.0121489510      0.0501373084     -2.2476347460

10
41.6 GPa
C      -0.0830718414     -0.0446175964      0.5682978665
C      -0.0589925345      0.8673310340     -0.6542919779
O      -0.0786171334     -1.2758492163      0.2876899239
O      -0.1063125747      0.4790172536      1.6889070023
H      -0.9851056473      1.4098629301     -0.7629795845
H       0.7543488827      1.5771789616     -0.6158973855
N       0.1044926221     -0.0298081777     -1.8125199991
H      -0.5918783067      0.0947743822     -2.5291294526
H       0.0138108236     -0.9675183870     -1.3261544130
H       1.0133267097      0.0403478158     -2.2428019801
