# Supplementary material for: Enhancing Molecular High-Pressure Simulations by Implicit Solvation
Source: J Phys Chem A. 2026 May 26;130(22):4198–212. doi: 10.1021/acs.jpca.6c02133 (PMC13244558; doi:10.1021/acs.jpca.6c02133)
Supplement: Supplementary file 1 [file jp6c02133_si_001.zip › Glycine/glycine_raman_xhcff.xyz]

10
0.0 GPa
C       0.0000000003     -0.0493958293      0.6158258727
C       0.0000000001      0.8502381948     -0.6415889469
O      -0.0000000003     -1.2954457928      0.3953995487
O      -0.0000000002      0.5452133657      1.7182980292
H      -0.8919436723      1.4823845348     -0.6586237230
H       0.8919436724      1.4823845349     -0.6586237232
N       0.0000000000     -0.0355906117     -1.8496445278
H      -0.8267846114      0.0841774712     -2.4369929549
H       0.0000000002     -0.9974244390     -1.4459381198
H       0.8267846112      0.0841774714     -2.4369929551

10
0.75 GPa
C      -0.0000028628     -0.0489189795      0.6135112024
C      -0.0000008282      0.8501874008     -0.6419481746
O       0.0000025410     -1.2943709698      0.3913366314
O       0.0000021990      0.5436808320      1.7161394706
H      -0.8912182223      1.4824333209     -0.6586235716
H       0.8912174857      1.4824320831     -0.6586216547
N      -0.0000001468     -0.0354272234     -1.8482536155
H      -0.8262461339      0.0834372721     -2.4355217456
H      -0.0000014222     -0.9961707556     -1.4413802082
H       0.8262473938      0.0834359195     -2.4355198343

10
4.6 GPa
C      -0.0001482500     -0.0467559112      0.5998262606
C      -0.0000425172      0.8515456728     -0.6444506241
O       0.0001372277     -1.2884906666      0.3669867760
O       0.0001115840      0.5343352321      1.7045929697
H      -0.8882482373      1.4832904676     -0.6590556591
H       0.8882114799      1.4832252187     -0.6589562406
N      -0.0000083356     -0.0343126052     -1.8400491483
H      -0.8242330991      0.0784597087     -2.4263987524
H      -0.0000779350     -0.9889645246     -1.4150789788
H       0.8242980862      0.0783863076     -2.4262981031

10
10.7 GPa
C       0.0000432037     -0.0434563082      0.5807084492
C       0.0000169715      0.8527964093     -0.6479949901
O       0.0002459438     -1.2796991742      0.3332575774
O      -0.0001718639      0.5216262324      1.6875765654
H      -0.8836811435      1.4836326868     -0.6591960701
H       0.8837224214      1.4836210534     -0.6592348951
N      -0.0000265049     -0.0326412573     -1.8288610273
H      -0.8211587494      0.0720885914     -2.4134203041
H      -0.0001674969     -0.9791570924     -1.3783636428
H       0.8211772136      0.0719077590     -2.4133531626

10
16.3 GPa
C       0.0001619084     -0.0406761608      0.5654345692
C       0.0000456989      0.8528016700     -0.6507160151
O      -0.0001674176     -1.2721826473      0.3073147492
O      -0.0001157943      0.5123807481      1.6729919540
H      -0.8796227580      1.4828239015     -0.6590324781
H       0.8796596215      1.4828982073     -0.6591414359
N       0.0000111890     -0.0310591145     -1.8199936473
H      -0.8183807668      0.0676437225     -2.4026904762
H       0.0000985782     -0.9716460366     -1.3502425207
H       0.8183097420      0.0677346097     -2.4028061993

10
21.4 GPa
C      -0.0000026970     -0.0382822987      0.5529510210
C      -0.0000007542      0.8522417609     -0.6528911953
O       0.0000033245     -1.2657117157      0.2866029790
O       0.0000017055      0.5052963984      1.6604585060
H      -0.8760755739      1.4815735913     -0.6588045886
H       0.8760750164      1.4815722890     -0.6588027868
N      -0.0000002421     -0.0296025265     -1.8128201912
H      -0.8158214446      0.0647157939     -2.3938882354
H      -0.0000020168     -0.9657982998     -1.3278008905
H       0.8158226895      0.0647139072     -2.3938861183

10
24.9 GPa
C       0.0000450228     -0.0367071555      0.5449499609
C       0.0000126205      0.8516571350     -0.6542947193
O      -0.0000512544     -1.2614519468      0.2735599936
O      -0.0000305830      0.5008984706      1.6521959332
H      -0.8736582489      1.4805119613     -0.6585115105
H       0.8736679357      1.4805332619     -0.6585417823
N       0.0000036331     -0.0285853939     -1.8083136376
H      -0.8141290243      0.0630076999     -2.3881775139
H       0.0000309033     -0.9621811524     -1.3135368909
H       0.8141089989      0.0630360199     -2.3882113334

10
27.6 GPa
C      -0.0000026835     -0.0355104359      0.5390534963
C      -0.0000007482      0.8511460009     -0.6553290136
O       0.0000035236     -1.2582178024      0.2639562242
O       0.0000016290      0.4977081346      1.6460055352
H      -0.8718505815      1.4796292692     -0.6582938825
H       0.8718500474      1.4796279480     -0.6582920928
N      -0.0000002647     -0.0277990727     -1.8050110325
H      -0.8128187776      0.0618816831     -2.3839785841
H      -0.0000021678     -0.9596264913     -1.3030157499
H       0.8128200280      0.0618796665     -2.3839764002

10
30.4 GPa
C      -0.0000019261     -0.0342878527      0.5331751361
C      -0.0000005368      0.8505593394     -0.6563635680
O       0.0000026084     -1.2549246053      0.2544309925
O       0.0000011442      0.4945811759      1.6397431601
H      -0.8700084799      1.4786347865     -0.6580289710
H       0.8700081028      1.4786338292     -0.6580276880
N      -0.0000001984     -0.0269819347     -1.8017469556
H      -0.8114869045      0.0608394496     -2.3797640734
H      -0.0000016151     -0.9571732372     -1.2925370565
H       0.8114878089      0.0608379493     -2.3797624764

10
34.7 GPa
C      -0.0000024136     -0.0324548240      0.5245728336
C      -0.0000006724      0.8494673783     -0.6578915292
O       0.0000034321     -1.2499982274      0.2407097455
O       0.0000013834      0.4901431750      1.6304083452
H      -0.8671703858      1.4770170009     -0.6576294853
H       0.8671699243      1.4770157836     -0.6576278807
N      -0.0000002659     -0.0257109710     -1.7969902834
H      -0.8094600385      0.0595702122     -2.3735437975
H      -0.0000021466     -0.9538988508     -1.2773477131
H       0.8094611866      0.0595682231     -2.3735417351

10
41.6 GPa
C       0.0000000589     -0.0295969855      0.5118426028
C       0.0000000173      0.8474313655     -0.6601351407
O      -0.0000001498     -1.2423951708      0.2210027715
O      -0.0000000108      0.4841002009      1.6160873764
H      -0.8628150311      1.4740372711     -0.6568275648
H       0.8628150417      1.4740373067     -0.6568276023
N       0.0000000137     -0.0237101124     -1.7900455550
H      -0.8062614294      0.0581988888     -2.3642757620
H       0.0000001012     -0.9495828506     -1.2554267857
H       0.8062613907      0.0581989864     -2.3642758403
