# Supplementary material for: Enhancing Molecular High-Pressure Simulations by Implicit Solvation
Source: J Phys Chem A. 2026 May 26;130(22):4198–212. doi: 10.1021/acs.jpca.6c02133 (PMC13244558; doi:10.1021/acs.jpca.6c02133)
Supplement: Supplementary file 1 [file jp6c02133_si_001.zip › Glycine/glycine_ts_gostshyp_cpcm_ambient.xyz]

10
Transition state at ambient conditions
C      -0.0047826765    -0.0258676227     0.5387076452
C      -0.0006899528     0.9036334595    -0.6926553619
O      -0.0011333355    -1.2751963952     0.1707140605
O      -0.0105471267     0.4018225330     1.6935072520
H      -0.8926566177     1.5384234198    -0.6853005337
H       0.8909697065     1.5387430564    -0.6784065341
N       0.0042988579    -0.0231768306    -1.8479373865
H      -0.8211284768     0.0628718111    -2.4359732855
H       0.0033493191    -1.0366640061    -1.0297054255
H       0.8323203025     0.0661294747    -2.4318319304
