# Supplementary material for: Enhancing Molecular High-Pressure Simulations by Implicit Solvation
Source: J Phys Chem A. 2026 May 26;130(22):4198–212. doi: 10.1021/acs.jpca.6c02133 (PMC13244558; doi:10.1021/acs.jpca.6c02133)
Supplement: Supplementary file 1 [file jp6c02133_si_001.zip › Glycine/glycine_zwitter_gostshyp_cpcm.xyz]

10
No pressure
C       0.0000000003    -0.0493958293     0.6158258727
C       0.0000000001     0.8502381948    -0.6415889469
O      -0.0000000003    -1.2954457928     0.3953995487
O      -0.0000000002     0.5452133657     1.7182980292
H      -0.8919436723     1.4823845348    -0.6586237230
H       0.8919436724     1.4823845349    -0.6586237232
N       0.0000000000    -0.0355906117    -1.8496445278
H      -0.8267846114     0.0841774712    -2.4369929549
H       0.0000000002    -0.9974244390    -1.4459381198
H       0.8267846112     0.0841774714    -2.4369929551
   
10
100 MPa
C      -0.0000000074    -0.0494173387     0.6161164370
C      -0.0000000022     0.8498949721    -0.6415775536
O       0.0000000068    -1.2956113663     0.3961702044
O       0.0000000057     0.5453368703     1.7183396784
H      -0.8917500451     1.4822284807    -0.6586821378
H       0.8917500432     1.4822284774    -0.6586821328
N      -0.0000000004    -0.0355108996    -1.8499049538
H      -0.8266529203     0.0844433597    -2.4372843435
H      -0.0000000038    -0.9973170117    -1.4460923599
H       0.8266529236     0.0844433561    -2.4372843385

10
1 GPa
C       0.0000001549    -0.0492636016     0.6145842445
C       0.0000000447     0.8503690450    -0.6420389455
O      -0.0000001388    -1.2949858279     0.3927818857
O      -0.0000001181     0.5433296200     1.7174800146
H      -0.8910390299     1.4828908328    -0.6591940582
H       0.8910390695     1.4828908999    -0.6591941618
N       0.0000000081    -0.0354599889    -1.8490280272
H      -0.8264643440     0.0835798346    -2.4361047735
H       0.0000000778    -0.9962118227    -1.4420628016
H       0.8264642759     0.0835799088    -2.4361048772

10
10 GPa
C      -0.0001505190    -0.0476446927     0.6014001360
C      -0.0000441071     0.8548431132    -0.6466110935
O       0.0001105555    -1.2899466188     0.3626850457
O       0.0001282553     0.5261120847     1.7100588663
H      -0.8854818700     1.4893927167    -0.6628111992
H       0.8854393717     1.4893319445    -0.6627093331
N      -0.0000050789    -0.0350532230    -1.8419573027
H      -0.8254533044     0.0758439194    -2.4261612525
H      -0.0000608406    -0.9879493006    -1.4067088783
H       0.8255175375     0.0757889566    -2.4260664887

10
100 GPa
C      -0.0000218031    -0.0389356507     0.5367503328
C      -0.0000303351     0.8487320441    -0.6679025801
O       0.0002645880    -1.2618692952     0.2499454696
O      -0.0000261199     0.4715073690     1.6482274820
H      -0.8433884910     1.4986851348    -0.6743934877
H       0.8433733747     1.4986662969    -0.6743910673
N      -0.0001214067    -0.0234670555    -1.8101336711
H      -0.8197805399     0.0592386091    -2.3640758143
H      -0.0001265138    -0.9608094874    -1.2792388155
H       0.8198572468     0.0589709349    -2.3636693486

10
200 GPa
C       0.0035646741    -0.0327354105     0.4938604489
C      -0.0033841719     0.8332309392    -0.6775147367
O       0.0146492139    -1.2402326364     0.1847845377
O       0.0006239017     0.4536889737     1.5950864421
H      -0.8174512909     1.4943324807    -0.6776302475
H       0.8112433610     1.4941110223    -0.6788249593
N      -0.0058009628    -0.0047197542    -1.7896326317
H      -0.8153742958     0.0668005188    -2.3285242566
H      -0.0108562372    -0.9583888583    -1.2158555980
H       0.8227858081     0.0446316245    -2.3046304990

10
300 GPa, ring-like strucutre
C      -0.0046651099    -0.0126214910     0.4482598161
C      -0.0013821655     0.8380207208    -0.6950077604
O      -0.0060413774    -1.2147842166     0.0928127909
O      -0.0055846625     0.4056129810     1.5526558515
H      -0.7966656966     1.5062350598    -0.6956623151
H       0.7924054236     1.5082754329    -0.6932767111
N       0.0049500101     0.0340002144    -1.7791968769
H      -0.8096191997     0.0491248297    -2.2886554850
H       0.0030511984    -1.0182401865    -1.0581223444
H       0.8235515794     0.0550955555    -2.2826884655
