# Supplementary material for: Enhancing Molecular High-Pressure Simulations by Implicit Solvation
Source: J Phys Chem A. 2026 May 26;130(22):4198–212. doi: 10.1021/acs.jpca.6c02133 (PMC13244558; doi:10.1021/acs.jpca.6c02133)
Supplement: Supplementary file 1 [file jp6c02133_si_001.zip › Glycine/glycine_zwitter_pressure-dependent_dielectric_constant_gostshyp.xyz]

10
100 MPa
C      -0.0000000074    -0.0494141895     0.6161438672
C      -0.0000000022     0.8498657185    -0.6415768784
O       0.0000000068    -1.2956215577     0.3962755908
O       0.0000000057     0.5453698524     1.7183569174
H      -0.8917469934     1.4822036017    -0.6586814518
H       0.8917469915     1.4822035985    -0.6586814469
N      -0.0000000004    -0.0355076709    -1.8499269980
H      -0.8266503650     0.0844773355    -2.4373046372
H      -0.0000000038    -0.9973351205    -1.4461818310
H       0.8266503682     0.0844773319    -2.4373046322

10
1 GPa
C       0.0000001636    -0.0492041265     0.6147607647
C       0.0000000473     0.8501567361    -0.6419991563
O      -0.0000001465    -1.2950126987     0.3934884506
O      -0.0000001248     0.5436477496     1.7176077961
H      -0.8910371554     1.4827107477    -0.6591456932
H       0.8910371971     1.4827108186    -0.6591458026
N       0.0000000085    -0.0354824826    -1.8491218079
H      -0.8264481260     0.0838174317    -2.4362037640
H       0.0000000821    -0.9964427859    -1.4429184139
H       0.8264480540     0.0838175100    -2.4362038735

10
10 GPa
C      -0.0001329425    -0.0475678713     0.6016847619
C      -0.0000389525     0.8544089335    -0.6464969283
O       0.0000985894    -1.2899881017     0.3640221640
O       0.0001127193     0.5267646341     1.7102466800
H      -0.8854445072     1.4890120232    -0.6627339972
H       0.8854070737     1.4889582281    -0.6626440646
N      -0.0000045742    -0.0350825119    -1.8420719529
H      -0.8254163627     0.0762806215    -2.4262853750
H      -0.0000542251    -0.9882985664    -1.4084013256
H       0.8254731817     0.0762315107    -2.4262014624
   
10
100 GPa
C       0.0007354898    -0.0389524514     0.5371594719
C       0.0001653196     0.8481979779    -0.6677162297
O       0.0033396580    -1.2619841780     0.2515331485
O      -0.0021139691     0.4723243127     1.6485343606
H      -0.8431406233     1.4981874635    -0.6740732650
H       0.8434600240     1.4981987104    -0.6747351348
N      -0.0003451780    -0.0236491371    -1.8102559502
H      -0.8196355773     0.0609380236    -2.3645834777
H      -0.0024835636    -0.9608113725    -1.2813445279
H       0.8200184199     0.0582695508    -2.3633998959
   
10
200 GPa
C       0.0000639295    -0.0327598066     0.4937581121
C      -0.0000601452     0.8332178509    -0.6774656502
O       0.0001552553    -1.2403336059     0.1852464189
O       0.0001431159     0.4536899283     1.5950793849
H      -0.8142743861     1.4943841557    -0.6778239968
H       0.8141450686     1.4943895269    -0.6778880257
N      -0.0000865846    -0.0039141726    -1.7901940924
H      -0.8199135625     0.0550831517    -2.3164873466
H      -0.0002095831    -0.9577311318    -1.2169981717
H       0.8200368923     0.0546930033    -2.3161081326
