# Supplementary material for: Enhancing Molecular High-Pressure Simulations by Implicit Solvation
Source: J Phys Chem A. 2026 May 26;130(22):4198–212. doi: 10.1021/acs.jpca.6c02133 (PMC13244558; doi:10.1021/acs.jpca.6c02133)
Supplement: Supplementary file 1 [file jp6c02133_si_001.zip › Glycine/glycine_zwitter_xhcff_cpcm.xyz]

10
0.1 GPa
C      -0.0000000079     -0.0493814620      0.6158349765
C       0.0000000000      0.8499573628     -0.6415750628
O       0.0000000059     -1.2954786534      0.3956357951
O       0.0000000055      0.5452330182      1.7180767187
H      -0.8917591852      1.4822185728     -0.6586710898
H       0.8917591831      1.4822185690     -0.6586710850
N       0.0000000000     -0.0355151123     -1.8496846519
H      -0.8266236885      0.0843392681     -2.4370651040
H       0.0000000000     -0.9972119277     -1.4456968978
H       0.8266236897      0.0843392645     -2.4370650991

10
1.0 GPa
C      -0.0000028152     -0.0487695512      0.6126540520
C      -0.0000008141      0.8502655711     -0.6420843160
O       0.0000025034     -1.2939636131      0.3898136545
O       0.0000021607      0.5431432764      1.7154135114
H      -0.8910320716      1.4824662938     -0.6586095317
H       0.8910313487      1.4824650754     -0.6586076462
N      -0.0000001449     -0.0353746197     -1.8477382397
H      -0.8261116672      0.0831232517     -2.4349491468
H      -0.0000014021     -0.9957587035     -1.4398265718
H       0.8261129056      0.0831219191     -2.4349472658

10
10.0 GPa
C      -0.0000399731     -0.0438181640      0.5827588776
C      -0.0000123562      0.8527266103     -0.6476235544
O      -0.0000056876     -1.2806738120      0.3368086787
O       0.0000503663      0.5229283962      1.6894671384
H      -0.8842220184      1.4836642305     -0.6592252363
H       0.8842064067      1.4836521744     -0.6591965024
N       0.0000024770     -0.0328347063     -1.8300559104
H      -0.8215152977      0.0726282992     -2.4148030681
H       0.0000078532     -0.9801935352     -1.3822221838
H       0.8215282302      0.0726394070     -2.4147897393

10
100.0 GPa
C      -0.0000965247      0.0060289377      0.4188310357
C       0.0000624347      0.8272456174     -0.6934333917
O       0.0002480467     -1.1833704798      0.0863725871
O      -0.0004073733      0.4277140173      1.5130844864
H      -0.8280463742      1.4516331893     -0.6520688643
H       0.8287171863      1.4509132689     -0.6520270697
N      -0.0000044855      0.0123919775     -1.7759797679
H      -0.7816663879      0.0918644614     -2.3289250902
H       0.0003922514     -1.0266295474     -0.9847651136
H       0.7808012251      0.0929274577     -2.3299703119

10
200.0 GPa
C      -0.0000363895      0.0135950483      0.3563117824
C       0.0000953316      0.7870715808     -0.6869307852
O       0.0002128496     -1.1242833665      0.0451499727
O      -0.0003261035      0.4622572669      1.3969884366
H      -0.7923640998      1.3931446733     -0.6350087301
H       0.7926900682      1.3929861730     -0.6349974564
N      -0.0000481221      0.0097792838     -1.7094369144
H      -0.7503797509      0.0875893066     -2.2422551516
H       0.0000266179     -0.9590600014     -1.0462413554
H       0.7501295965      0.0876389351     -2.2424612985

10
300.0 GPa
C      -0.0000297138      0.0198354532      0.3067603504
C       0.0000259408      0.7587180454     -0.6872537918
O       0.0000259562     -1.0821135548      0.0134546637
O      -0.0001207024      0.4906183364      1.3013072401
H      -0.7683329671      1.3481945732     -0.6218887523
H       0.7684635424      1.3480800382     -0.6218525648
N       0.0000061725      0.0096353228     -1.6659107099
H      -0.7262483469      0.0983343610     -2.1818729744
H       0.0000789785     -0.9390517447     -1.0595980001
H       0.7261311391      0.0984680692     -2.1820269610
