# Supplementary material for: Enhancing Molecular High-Pressure Simulations by Implicit Solvation
Source: J Phys Chem A. 2026 May 26;130(22):4198–212. doi: 10.1021/acs.jpca.6c02133 (PMC13244558; doi:10.1021/acs.jpca.6c02133)
Supplement: Supplementary file 1 [file jp6c02133_si_001.zip › Orthosilicic_Acid_Reaction/reaction_cpcm.xyz]

18
Educt
Si     -2.2343002521      0.0003346560     -0.0136195598
O      -1.3747693614      0.7295367932     -1.1973773945
O      -1.2388360978     -0.0610072728      1.3170951773
O      -3.6185763478      0.8564362703      0.2319540096
O      -2.6785103510     -1.5584811719     -0.3001730204
H      -1.5220124663     -0.5727513384      2.0845326343
H      -0.4402192917      0.4602979270     -1.3211321355
Si      2.2341187273      0.0007608268      0.0135387918
H      -3.5586097291      1.8171978155      0.2802124062
H      -3.3814646799     -1.7295864732     -0.9368605721
O       1.2384941281     -0.0606031868     -1.3170527100
H       1.5217312994     -0.5722498306     -2.0845349563
O       1.3744358850      0.7290892154      1.1977040928
O       3.6179547812      0.8575962582     -0.2318996282
O       2.6790488384     -1.5579624164      0.2994485846
H       3.3824009255     -1.7291396632      0.9356619015
H       3.5575834164      1.8183570993     -0.2796535577
H       0.4399241765      0.4597109379      1.3214358877

18
Transition state
Si     -1.7687028749      0.0835359406      0.0224812323
O      -1.2729413574     -0.6436176955     -1.3566492872
O      -1.4386229302     -0.8104197048      1.5520831820
O      -1.7638547077      1.7042587171      0.2942201213
O      -3.4071277202     -0.2047148442     -0.0097239831
H      -1.7385698671     -1.7258209171      1.6692912817
H      -0.3192382013     -0.6575132090     -1.5757475534
Si      1.8022195407      0.1251002714     -0.0959702975
H      -0.8781341288      2.0221293829      0.5118483025
H      -3.7087483826     -0.8704256520     -0.6357029892
O       1.4429397495     -0.5445744976     -1.5856891649
H       2.1171179780     -0.5993165297     -2.2710996906
O       0.3832358631      0.2607100369      0.6448589037
O       2.6145712014      1.5643274874     -0.2647083224
O       2.8922786977     -0.9067706417      0.6044509811
H       3.3767284021     -0.5876627868      1.3735243165
H       2.0824846851      2.3493730175     -0.4347249274
H      -0.4172423468     -0.6710619289      1.5565378460

18
Product
Si     -1.6290200582     -0.0978751360     -0.8791127922
O      -2.3048551088      0.3616703240     -2.3072944372
O      -0.5725988620      0.9533537158      2.5200062534
O      -2.1655582846      0.8639218460      0.3270981751
O      -2.1211311113     -1.6409783568     -0.5745722534
H      -0.6699458958      0.2362458155      3.1586791701
H      -2.0650723763      1.2209473271     -2.6718755475
Si      1.4824748349     -0.2867729698     -0.3618308680
H      -1.6437813356      0.8909447991      1.1634416203
H      -1.8263613231     -2.3375137697     -1.1718846265
O       2.5372389144     -0.0565547306     -1.5954063080
H       3.4762266363     -0.1920997121     -1.4250443106
O       0.0092856588     -0.0319396310     -1.0080975361
O       1.7367618009      0.7489331764      0.9139791864
O       1.6600482752     -1.8100097895      0.2256486348
H       1.2543526330     -2.0490002727      1.0665302632
H       1.9325366114      1.6723908326      0.7111154238
H       0.3237925915      0.8558729784      2.1458999033
