# Supplementary material for: Enhancing Molecular High-Pressure Simulations by Implicit Solvation
Source: J Phys Chem A. 2026 May 26;130(22):4198–212. doi: 10.1021/acs.jpca.6c02133 (PMC13244558; doi:10.1021/acs.jpca.6c02133)
Supplement: Supplementary file 1 [file jp6c02133_si_001.zip › Orthosilicic_Acid_Reaction/reaction_gas_phase.xyz]

18
Educt
Si     -2.2435829505      0.0173420385     -0.0396960212
O      -1.3435601096      0.7054313745     -1.2041357715
O      -1.2636095390     -0.1483597638      1.3011897251
O      -3.5589101168      0.9740830918      0.2127275168
O      -2.8129643771     -1.5039226410     -0.3050391979
H      -1.5532467873     -0.7655267582      1.9791221698
H      -0.4149797562      0.4306777062     -1.3347264370
Si      2.2431643119      0.0179546073      0.0402758159
H      -3.4569002443      1.9170702258      0.0628280375
H      -3.6183902884     -1.6037886646     -0.8174960268
O       1.2624094306     -0.1334946908     -1.3017415187
H       1.5516212159     -0.7435937282     -1.9862419556
O       1.3429836806      0.6908284483      1.2134544573
O       3.5569354138      0.9793612866     -0.2020659633
O       2.8149755664     -1.5054673884      0.2873610004
H       3.6201909242     -1.6101286211      0.7991838593
H       3.4536582223      1.9206412717     -0.0426259957
H       0.4144170549      0.4143008872      1.3403307155

18
Transition state
Si      1.4221856946     -0.0447616267     -0.0946362811
O       0.9139101295      1.5792618337     -0.4700341463
O       1.4847840785     -1.7671604100      0.5020353643
O       1.6850306580     -0.4850542323     -1.6652558837
O       2.6493111924      0.3389439798      0.9775315079
H       2.1487249463     -1.9339428882      1.1776496096
H       0.9178827542      2.2116136384      0.2533887585
Si     -1.8411413802      0.0023562926      0.1756663859
H       1.6322026934      0.2515985529     -2.2805159869
H       3.0282839818      1.2177798191      0.9044877088
O      -2.4313484897      0.5154850816      1.6140718352
H      -3.3825319819      0.5742132464      1.7279441255
O      -0.2641762456     -0.4612287761      0.5209980862
O      -1.7448232331      1.1210619043     -1.0085952675
O      -2.7557793729     -1.2698012681     -0.3072528795
H      -2.7129741878     -1.5354681141     -1.2294116241
H      -0.8675420047      1.5467304707     -1.0638930026
H       0.2526135814     -1.4385484006      0.7822699249

18
Product
Si     -1.5433217301      0.2709179692      0.0880143250
O      -1.6414044095      1.1366984382     -1.3036612933
O       0.4116602010     -3.0343169052     -0.1579039930
O      -2.7110002779      0.7893676833      1.1136869955
O      -1.8126811865     -1.3577462746     -0.1248295608
H      -0.4390140070     -2.5558836603     -0.1237507279
H      -0.7953698638      1.2452546546     -1.7636347504
Si      1.5076546708      0.4069671279      0.1085864435
H      -2.9337859851      1.7230865020      1.1087163451
H      -2.6953684509     -1.6290051053     -0.3908950502
O       1.2441872362      1.0022618197     -1.4359019248
H       1.9649784643      0.9406234614     -2.0678546727
O      -0.0306599888      0.3623612987      0.6966521034
O       2.4580001053      1.4169394863      0.9817365021
O       2.2466676998     -1.0323560789      0.1124423619
H       1.6874622885     -1.8305068077     -0.0062457407
H       2.2079619631      2.3412561985      1.0395017083
H       0.3797099588     -3.6899602306      0.5447219042
