# Supplementary material for: Enhancing Molecular High-Pressure Simulations by Implicit Solvation
Source: J Phys Chem A. 2026 May 26;130(22):4198–212. doi: 10.1021/acs.jpca.6c02133 (PMC13244558; doi:10.1021/acs.jpca.6c02133)
Supplement: Supplementary file 1 [file jp6c02133_si_001.zip › Orthosilicic_Acid_Reaction/reaction_gostshyp_10GPa.xyz]

18
Educt
Si     -2.1965196519      0.0128892068     -0.0266428240
O      -1.3364086129      0.6310451075     -1.2493420735
O      -1.2213755847     -0.1015032010      1.3214212003
O      -3.4965765186      0.9896392231      0.1968416575
O      -2.7735257685     -1.5159370091     -0.1862946760
H      -1.5040167493     -0.7332206831      1.9865450296
H      -0.3975729031      0.3798559725     -1.3684771744
Si      2.1963376960      0.0133783299      0.0266102130
H      -3.3925934303      1.9059941278     -0.0658671949
H      -3.6034246529     -1.6273291308     -0.6517854410
O       1.2211075357     -0.1008643022     -1.3214058530
H       1.5038745856     -0.7322602240     -1.9867812953
O       1.3361215146      0.6306885149      1.2496581940
O       3.4960121224      0.9906774074     -0.1966898380
O       2.7739594101     -1.5152815679      0.1855544567
H       3.6039351584     -1.6265246778      0.6509445516
H       3.3917594653      1.9069037362      0.0663497502
H       0.3972999847      0.3793856162      1.3686412685

18
Transition state
Si      1.3196919521     -0.0182881329     -0.0054690383
O       1.0207902680      1.6822029036      0.1460337201
O       1.2886306692     -1.8348240849      0.0674998897
O       1.1649295779     -0.0080042539     -1.6612219032
O       2.7620293379     -0.0522727769      0.8304212509
H       2.0287025076     -2.2355459554      0.5299479462
H       1.2037177509      2.0746132268      1.0017621275
Si     -1.7418001267     -0.0086981784      0.0546850770
H       1.1933844023      0.8853239219     -2.0172236968
H       3.2173797407      0.7866742039      0.9207107988
O      -2.9931881771     -0.5118761303      0.9625916482
H      -3.3570588546      0.1276269772      1.5764461816
O      -0.2662147760     -0.4594987359      0.7760457968
O      -1.7155446887      1.6197322184     -0.0172199577
O      -1.8300070638     -0.8121709628     -1.3587704983
H      -1.0289048538     -0.8127580550     -1.8968692592
H      -0.8121877543      1.9837616806     -0.0598120923
H       0.2000752055     -1.5175556399      0.6501262016

18
Product
Si      1.5136175088      0.3264108050     -0.0414210751
O       2.5061720119      1.5869901440      0.3080131326
O      -0.1525101254     -2.4068852086      0.1020775156
O       1.5142114174     -0.1333980510     -1.6085718624
O       2.1174009064     -0.9355923504      0.8453440566
H       0.7398089103     -2.2745132288      0.4525504504
H       2.1266063347      2.4659595976      0.2708330516
Si     -1.5482037050      0.2520001694      0.0609171840
H       2.2950272652     -0.5576419702     -1.9658494411
H       2.5363473867     -0.7059772052      1.6779280371
O      -1.9872124971     -0.6021426814      1.4037207371
H      -2.9049183938     -0.5217385582      1.6693364137
O      -0.0059263002      0.7474659501      0.3325194946
O      -2.5459335158      1.5503263173     -0.0061304864
O      -1.6914737505     -0.5594218344     -1.3471822631
H      -1.0979591904     -1.3231980740     -1.3964584049
H      -2.6233275505      2.0015212722     -0.8474399088
H      -0.7392525125     -2.2970756486      0.8616742382
