# Supplementary material for: Enhancing Molecular High-Pressure Simulations by Implicit Solvation
Source: J Phys Chem A. 2026 May 26;130(22):4198–212. doi: 10.1021/acs.jpca.6c02133 (PMC13244558; doi:10.1021/acs.jpca.6c02133)
Supplement: Supplementary file 1 [file jp6c02133_si_001.zip › Orthosilicic_Acid_Reaction/reaction_gostshyp_1GPa.xyz]

18
Educt
Si     -2.2375991754      0.0082682784     -0.0206599285
O      -1.3514394529      0.6818700346     -1.2029663513
O      -1.2492073004     -0.1413672419      1.3155510242
O      -3.5504004487      0.9682777055      0.2298032910
O      -2.8075550816     -1.5165503386     -0.2602172181
H      -1.5356513395     -0.7527683711      1.9997999382
H      -0.4225737363      0.4098993405     -1.3386646948
Si      2.2375592955      0.0083481437      0.0206430046
H      -3.4479739856      1.9075518884      0.0588554757
H      -3.6178918156     -1.6218217015     -0.7633625238
O       1.2486524640     -0.1414201415     -1.3151731589
H       1.5348577305     -0.7528429204     -1.9995015467
O       1.3513765992      0.6804997567      1.2037524083
O       3.5494641259      0.9695718454     -0.2298382484
O       2.8088991611     -1.5161335799      0.2589680867
H       3.6192593096     -1.6211917033      0.7621148609
H       3.4461965311      1.9087423408     -0.0588284069
H       0.4224207199      0.4086031106      1.3390039388

18
Transition state
Si      1.4827013328      0.0199471151     -0.0126585578
O       1.0611045586      1.6941425653      0.2051339720
O       1.4772046433     -1.8037487992     -0.0335306821
O       1.6668396729      0.1272276701     -1.6515072326
O       2.7584010715     -0.0322899768      1.0691871530
H       2.1455530508     -2.2158696979      0.5218455958
H       1.0870242480      2.0315907851      1.1042368414
Si     -1.7582785445      0.0205564507      0.0855483331
H       1.6440572234      1.0307315299     -1.9786181005
H       3.1787212758      0.8057341974      1.2748795261
O      -2.6193103943     -0.1275627318      1.4676049549
H      -3.5680924516     -0.2553379396      1.4029262774
O      -0.2121590325     -0.5142919653      0.4800285979
O      -1.5837125822      1.5346526649     -0.4925461843
O      -2.4625746972     -0.9598323144     -1.0258365138
H      -2.2226642908     -0.8385708357     -1.9481440773
H      -0.6952797114      1.9140609171     -0.3453565949
H       0.2748897444     -1.5426974087      0.3764908846

18
Product
Si      1.4970217590      0.8847718236     -0.2010669004
O       1.1581579546      1.8157710988      1.1112107342
O       0.1419744468     -2.1743007433      1.4614477378
O       2.6071331014      1.6694816130     -1.1123964972
O       2.1569755714     -0.5865507299      0.1956617507
H       0.9721922926     -1.8279871686      1.0922746211
H       0.3445234535      1.5859201919      1.5789607228
Si     -1.3577878886     -0.0116848116     -0.4904673735
H       2.5785955016      2.6285605102     -1.1374899136
H       3.1022212727     -0.6121457272      0.3660972178
O      -1.3781008668      0.0971414088      1.1480747737
H      -0.9773213241     -0.6900651339      1.5737761446
O       0.1115389491      0.5430569500     -1.0052214468
O      -2.5378295687      0.8684440869     -1.2071477851
O      -1.5686541573     -1.5939702820     -0.9008404407
H      -1.8479879069     -1.8037187753     -1.7948178158
H      -2.3886979256      1.8012431743     -1.3727805843
H      -0.2836677493     -2.6327481331      0.7257372650
