# Supplementary material for: Enhancing Molecular High-Pressure Simulations by Implicit Solvation
Source: J Phys Chem A. 2026 May 26;130(22):4198–212. doi: 10.1021/acs.jpca.6c02133 (PMC13244558; doi:10.1021/acs.jpca.6c02133)
Supplement: Supplementary file 1 [file jp6c02133_si_001.zip › Orthosilicic_Acid_Reaction/reaction_gostshyp_5GPa.xyz]

18
Educt
Si     -2.2179767325      0.0101110922     -0.0203636426
O      -1.3407112899      0.6552783262     -1.2206116763
O      -1.2374168587     -0.1233237009      1.3230104647
O      -3.5230479909      0.9817112661      0.2123738856
O      -2.7936321302     -1.5165721762     -0.2199131761
H      -1.5269486967     -0.7384530162      2.0015128396
H      -0.4085572002      0.3891880545     -1.3518712508
Si      2.2178393926      0.0103783746      0.0203455039
H      -3.4183964973      1.9085891121     -0.0131745970
H      -3.6141678831     -1.6240173704     -0.7041652232
O       1.2369417186     -0.1231306577     -1.3227896657
H       1.5265206952     -0.7380670551     -2.0014476977
O       1.3405178484      0.6543638086      1.2211828047
O       3.5222413579      0.9828630785     -0.2124065874
O       2.7945091541     -1.5160382547      0.2189865172
H       3.6152181828     -1.6232005079      0.7030068310
H       3.4171491177      1.9095911228      0.0135401628
H       0.4083114128      0.3882649500      1.3520644583

18
Transition state
Si      1.3457150632     -0.0049375638     -0.0065973568
O       1.1438674272      1.7138152852      0.1073353736
O       1.1997858773     -1.8236793202      0.1355541390
O       1.1333737559     -0.0422744418     -1.6556854579
O       2.8127351634     -0.1051740819      0.7825921573
H       1.9236512933     -2.2537893160      0.5989713596
H       1.3337072508      2.1141957879      0.9591195580
Si     -1.7340258870      0.1794392754      0.1594677274
H       1.1883260192      0.8354913321     -2.0459417885
H       3.3087014111      0.7135578296      0.8524909839
O      -2.9453366425     -0.1672128303      1.1907233657
H      -3.4662744535     -0.9520939754      1.0134591329
O      -0.2496428865     -0.3248327300      0.8223554925
O      -1.6097865744      1.7856091778     -0.0416536661
O      -1.9663248064     -0.7124526552     -1.1978171057
H      -1.2262693747     -0.7541437756     -1.8151191841
H      -0.6882643862      2.0994190786     -0.0868254994
H       0.1504868667     -1.4124948504      0.7272549613

18
Product
Si      1.4592273247      0.8139784298      0.4485342421
O       2.0680813210      1.9877043829      1.4152630442
O       0.9831443602     -2.2750523077     -0.8071215387
O       1.5110173422      1.1297058589     -1.1542681526
O       2.4464972393     -0.4902053955      0.7127499211
H       1.2192659967     -2.0207643016     -1.7035550279
H       1.5509520748      2.7815657381      1.5619596086
Si     -1.4361865519     -0.0316586366      0.0947551871
H       0.6443665268      1.1652924116     -1.5877113083
H       2.9122648073     -0.5219218046      1.5518633355
O      -2.8038986342      0.5495749496      0.7813916636
H      -3.2814575148     -0.0360077983      1.3719350159
O      -0.0882657054      0.4803780473      0.8765805077
O      -1.2772129660      0.6932841647     -1.3960524564
O      -1.5426935361     -1.6552975160      0.0421827010
H      -0.7170497769     -2.0957039927     -0.2457783433
H      -2.0292099618      0.6711645279     -1.9913350732
H       1.6568137165     -1.8631848322     -0.2366582982
