# Supplementary material for: Enhancing Molecular High-Pressure Simulations by Implicit Solvation
Source: J Phys Chem A. 2026 May 26;130(22):4198–212. doi: 10.1021/acs.jpca.6c02133 (PMC13244558; doi:10.1021/acs.jpca.6c02133)
Supplement: Supplementary file 1 [file jp6c02133_si_001.zip › Orthosilicic_Acid_Reaction/reaction_gostshyp_and_cpcm_10GPa.xyz]

18
Educt
Si     -2.2030673356      0.0056824795     -0.0209864368
O      -1.3310930398      0.6102064753     -1.2525413229
O      -1.2208433748     -0.0944684643      1.3169055795
O      -3.5039166551      0.9825840685      0.1972165506
O      -2.7715638339     -1.5229720567     -0.2065601903
H      -1.5174044452     -0.6491749369      2.0467090296
H      -0.3922079078      0.3367748072     -1.3513016583
Si      2.2028853047      0.0061209214      0.0209800526
H      -3.3856680434      1.9218288568      0.0244712629
H      -3.5674750773     -1.6487421488     -0.7311113239
O       1.2204952897     -0.0939672982     -1.3167949861
H       1.5171885721     -0.6482761489     -2.0468481931
O       1.3308280651      0.6097235731      1.2529218481
O       3.5032996383      0.9836170034     -0.1970932563
O       2.7720782499     -1.5223686204      0.2058128125
H       3.5681886207     -1.6479718031      0.7301017451
H       3.3846947256      1.9227822076     -0.0241736004
H       0.3919748473      0.3361575309      1.3515720386

18
Transition state
Si     -1.7047035002      0.1168880707      0.0449876379
O      -1.2095116447     -0.5569108646     -1.3560772083
O      -1.4750851215     -0.9024374213      1.4919103185
O      -1.6185857201      1.7124089144      0.4096984917
O      -3.3526553837     -0.0446369919     -0.0731365296
H      -1.8110396362     -1.8097532419      1.5140154719
H      -0.2524218560     -0.6838653140     -1.5237824499
Si      1.7901345727      0.0763831605     -0.0495087837
H      -0.7391883860      1.9745573455      0.7052492476
H      -3.6585388011     -0.6803545351     -0.7257539525
O       1.4632050444     -0.7500141535     -1.4661199173
H       2.0089127528     -0.5593777388     -2.2356733129
O       0.4176623335      0.1233953995      0.7808713536
O       2.3883253760      1.5732965295     -0.4167590902
O       3.0146116111     -0.7576644438      0.6660836993
H       3.4017182134     -0.3936489852      1.4668849979
H       1.7586292722      2.2257122245     -0.7384941302
H      -0.4230755261     -0.7764415079      1.5048841075

18
Product
Si     -1.4713272660      0.0686692176      0.0832488631
O      -1.2649280544     -0.5555158705     -1.4594632907
O      -1.2969894624     -0.8810311049      1.7171829433
O      -1.9130290268      1.6610612333      0.3301645605
O      -3.0631082715     -0.5433977148      0.1922642288
H      -1.9707665215     -1.5371542090      1.9398409098
H      -0.3706372325     -0.5241961613     -1.8305844581
Si      1.6854567973      0.1251363299     -0.1935788851
H      -1.1470444293      2.2315339956      0.4464570430
H      -3.3857752783     -0.8410808726     -0.6619474692
O       1.5117670653     -0.4561122776     -1.7320504087
H       2.2929794350     -0.6779701211     -2.2479828966
O       0.2062254154      0.3669856335      0.3858121507
O       2.5703486702      1.5143674366     -0.1434530175
O       2.5417348474     -1.0026267717      0.6423536090
H       2.7332014578     -0.8228035291      1.5678917940
H       2.1312768229      2.3198057376     -0.4341512066
H      -0.4309913682     -1.0941345050      2.0922754816
