# Supplementary material for: Enhancing Molecular High-Pressure Simulations by Implicit Solvation
Source: J Phys Chem A. 2026 May 26;130(22):4198–212. doi: 10.1021/acs.jpca.6c02133 (PMC13244558; doi:10.1021/acs.jpca.6c02133)
Supplement: Supplementary file 1 [file jp6c02133_si_001.zip › Orthosilicic_Acid_Reaction/reaction_gostshyp_and_cpcm_1GPa.xyz]

18
Educt
Si     -2.2356087240     -0.0008727151     -0.0170664533
O      -1.3624777351      0.7008898900     -1.2059669654
O      -1.2385931708     -0.0933075977      1.3105226920
O      -3.5914241591      0.8979116140      0.2319216140
O      -2.7291546393     -1.5453039547     -0.2974428607
H      -1.5315361285     -0.6056898167      2.0736230115
H      -0.4299385864      0.4213806636     -1.3242099386
Si      2.2354232690     -0.0003977719      0.0169793513
H      -3.5043457792      1.8574981801      0.2460538560
H      -3.4583719326     -1.6908303666     -0.9100728602
O       1.2383005659     -0.0928097116     -1.3105247083
H       1.5312991136     -0.6049989501     -2.0737346283
O       1.3621685901      0.7005779927      1.2062328108
O       3.5908404520      0.8990254487     -0.2318432401
O       2.7295883281     -1.5447460508      0.2967399738
H       3.4591312925     -1.6902857585      0.9089681551
H       3.5034070426      1.8585888267     -0.2454100621
H       0.4296858019      0.4209065241      1.3245102037

18
Transition state
Si     -1.7652436769      0.0845702588      0.0260898466
O      -1.2694299324     -0.6394962392     -1.3540104490
O      -1.4403555324     -0.8175064726      1.5494501324
O      -1.7550492078      1.7037082066      0.3045154204
O      -3.4042021456     -0.1978926501     -0.0121516464
H      -1.7385080467     -1.7345106179      1.6557434031
H      -0.3149159426     -0.6615398887     -1.5697422821
Si      1.8003844693      0.1193109463     -0.0919411157
H      -0.8694483641      2.0183809218      0.5268534570
H      -3.7060388062     -0.8469466600     -0.6550723347
O       1.4394194628     -0.5639297315     -1.5745821555
H       2.1040744787     -0.5917789476     -2.2705489264
O       0.3857747528      0.2515529319      0.6573345030
O       2.6015884980      1.5615954267     -0.2777121119
O       2.8996045382     -0.8978581018      0.6135871776
H       3.3831616386     -0.5662410436      1.3777809642
H       2.0636989766      2.3401886992     -0.4576610705
H      -0.4161215597     -0.6740705917      1.5513471392

18
Product
Si     -1.5575524074      0.1863573278      0.0602657649
O      -2.0144672355      0.8279830283     -1.3854002355
O       0.6304507350     -2.9089985788     -0.4344968166
O      -2.5785402703      0.7814716083      1.1968689742
O      -1.6786027666     -1.4651221480      0.1051347813
H      -0.2381342024     -2.5363132285     -0.1835482339
H      -1.4671773232      0.6628482282     -2.1614716422
Si      1.6179420728      0.5358535688      0.1536206267
H      -2.7388621154      1.7315357110      1.2162328136
H      -2.5380469131     -1.8665049452     -0.0704816229
O       2.0723910868     -0.6638359533     -0.8575302606
H       1.6207279527     -1.5331404963     -0.7370269595
O      -0.0041032979      0.5105401653      0.4044578877
O       2.0750591071      1.9927004101     -0.4636999073
O       2.3994998795      0.3469450831      1.5891754489
H       2.1763000276      0.9457493287      2.3102706377
H       1.6307848525      2.3052937185     -1.2596881841
H       0.9200537735     -3.4302175048      0.3238971550
