# Supplementary material for: Enhancing Molecular High-Pressure Simulations by Implicit Solvation
Source: J Phys Chem A. 2026 May 26;130(22):4198–212. doi: 10.1021/acs.jpca.6c02133 (PMC13244558; doi:10.1021/acs.jpca.6c02133)
Supplement: Supplementary file 1 [file jp6c02133_si_001.zip › Orthosilicic_Acid_Reaction/reaction_gostshyp_and_cpcm_5GPa.xyz]

18
Educt
Si     -2.2225153911      0.0004433605     -0.0144938998
O      -1.3422770811      0.6418548964     -1.2265658742
O      -1.2335713143     -0.1037707035      1.3181258952
O      -3.5401809900      0.9565869161      0.2136165981
O      -2.7709425969     -1.5320959531     -0.2426183577
H      -1.5370595825     -0.6267434432      2.0690339714
H      -0.4085660585      0.3595555752     -1.3372120261
Si      2.2223239331      0.0008062128      0.0144710763
H      -3.4260269672      1.9064916809      0.1035130968
H      -3.5410709935     -1.6602672150     -0.8054707923
O       1.2331539487     -0.1034230776     -1.3179842196
H       1.5366424531     -0.6261655105     -2.0690519452
O       1.3420078453      0.6413103456      1.2269558406
O       3.5394880515      0.9576523404     -0.2135608843
O       2.7715542008     -1.5315534497      0.2418848764
H       3.5421634694     -1.6595097357      0.8041269455
H       3.4249426931      1.9074592391     -0.1030219280
H       0.4083279807      0.3589049675      1.3375315782

18
Transition state
Si     -1.7316106806      0.1145989159      0.0388219599
O      -1.2375071443     -0.5643722735     -1.3624665641
O      -1.4667364545     -0.8848164913      1.5035767959
O      -1.6671171987      1.7141166345      0.3988245551
O      -3.3789924002     -0.0832562071     -0.0541774551
H      -1.7888671079     -1.7980557472      1.5414319668
H      -0.2800313964     -0.6702526194     -1.5394006237
Si      1.8002252738      0.0825391142     -0.0660434594
H      -0.7821082237      1.9881663151      0.6685785125
H      -3.6851037620     -0.7250697732     -0.7016357814
O       1.4611068229     -0.7213033131     -1.4931458592
H       2.0477163596     -0.5961032029     -2.2462070557
O       0.4087163429      0.1633514426      0.7311096799
O       2.4639126746      1.5655747141     -0.3916506533
O       2.9896040929     -0.7961542915      0.6668247266
H       3.4201922471     -0.4079195981      1.4349160767
H       1.8526509210      2.2651278923     -0.6444527093
H      -0.4276567657     -0.7586350648      1.5143758393

18
Product
Si     -1.4433630313      0.0698999296      0.0462400122
O      -1.2542068286     -0.5095045233     -1.5212229974
O      -1.2904073923     -0.8262778836      1.7399257211
O      -1.8806235017      1.6642798275      0.2945015624
O      -3.0238396162     -0.5708738782      0.1664443318
H      -1.9534012064     -1.5002680818      1.9460305033
H      -0.3604704559     -0.4677521256     -1.8931457254
Si      1.7318136218      0.1479213933     -0.2376405042
H      -1.1169556004      2.2395541824      0.4069364565
H      -3.3567740177     -0.8598469502     -0.6873907798
O       1.5467666403     -0.4143683122     -1.7837607311
H       2.3217489519     -0.5660506204     -2.3338604448
O       0.2411824998      0.3213237109      0.3474081934
O       2.5793850502      1.5613728723     -0.1679976093
O       2.6308283927     -0.9644128469      0.5779541289
H       2.9146730552     -0.7401453656      1.4701377787
H       2.1284349501      2.3624394889     -0.4547845312
H      -0.4163955113     -1.0597608170      2.0834946348
