# Supplementary material for: Enhancing Molecular High-Pressure Simulations by Implicit Solvation
Source: J Phys Chem A. 2026 May 26;130(22):4198–212. doi: 10.1021/acs.jpca.6c02133 (PMC13244558; doi:10.1021/acs.jpca.6c02133)
Supplement: Supplementary file 1 [file jp6c02133_si_001.zip › Sulfamic_Acid/sulfamic_acid_cpcm_S1.xyz]

8
No pressure
S       0.0002140093      0.0000000028     -0.2227100220
O       0.7310655311      1.2659650891     -0.4952302256
O      -1.4621005628      0.0000000147     -0.4931205823
O       0.7310655109     -1.2659650947     -0.4952302284
N       0.0006380437      0.0000000006      1.6883790413
H       0.9634856889     -0.0000000069      2.0355116661
H      -0.4821841148      0.8341285327      2.0331549820
H      -0.4821841270     -0.8341285253      2.0331549800

8
10.0 GPa
S       0.0044801900      0.0000000028     -0.2135304109
O       0.7286874569      1.2627861484     -0.4943755070
O      -1.4559636028      0.0000000127     -0.4725438662
O       0.7286874402     -1.2627861519     -0.4943755094
N       0.0010401696      0.0000000006      1.6776997761
H       0.9554293921     -0.0000000099      2.0393379860
H      -0.4811805247      0.8307592023      2.0208485724
H      -0.4811805421     -0.8307591920      2.0208485701

8
100.0 GPa
S       0.0156860988      0.0000000300     -0.1689317975
O       0.7110754700      1.2412206009     -0.4625822026
O      -1.4227323203     -0.0000008941     -0.4017305443
O       0.7110770136     -1.2412197092     -0.4625820399
N       0.0018433417      0.0000000167      1.6192088379
H       0.9157642916     -0.0000014242      2.0228774524
H      -0.4663557586      0.8075153293      1.9688249764
H      -0.4663581575     -0.8075139365      1.9688249288

8
200.0 GPa
S       0.0128573028     -0.0000011746     -0.1402984067
O       0.6932180367      1.2254526830     -0.4187380459
O      -1.4016506149      0.0000280507     -0.3880413174
O       0.6931695420     -1.2254807549     -0.4187443359
N       0.0075094239     -0.0000005215      1.5803454482
H       0.8999478985      0.0000446189      1.9886274587
H      -0.4525629350      0.7882863765      1.9403781550
H      -0.4524886748     -0.7883292651      1.9403806551

8
300.0 GPa
S       0.0043026700      0.0000115933     -0.1161505475
O       0.6753344782      1.2134119898     -0.3722212904
O      -1.3862527239     -0.0002902858     -0.3963865421
O       0.6758497852     -1.2131135063     -0.3721660343
N       0.0155279325      0.0000018376      1.5534544405
H       0.8974115731     -0.0004734586      1.9514236576
H      -0.4406958586      0.7742035868      1.9179878357
H      -0.4414778773     -0.7737517438      1.9179680917

8
400.0 GPa
S      -0.0059585706      0.0000129630     -0.0966503956
O       0.6585776163      1.2005435538     -0.3334599993
O      -1.3717466646     -0.0009136381     -0.4152749455
O       0.6603053277     -1.1995774900     -0.3334062373
N       0.0240150271     -0.0000151186      1.5360539370
H       0.9013488039     -0.0015349343      1.9173195845
H      -0.4319973307      0.7610476103      1.9046518518
H      -0.4345442298     -0.7595629330      1.9046758154

8
500.0 GPa
S      -0.0223476497      0.0000000232     -0.0795713575
O       0.6282346147      1.1959500332     -0.2777976458
O      -1.3560839546     -0.0000002441     -0.4582674272
O       0.6282352287     -1.1959497135     -0.2777974694
N       0.0363627856      0.0000000140      1.5261938231
H       0.9098375143     -0.0000005479      1.8914258788
H      -0.4121188566      0.7627975670      1.8798619488
H      -0.4121197030     -0.7627971190      1.8798618603

8
600.0 GPa
S      -0.0335512711     -0.0000000634     -0.0680791029
O       0.6007828142      1.1907490650     -0.2346867177
O      -1.3355418493      0.0000007095     -0.4991678877
O       0.6007817520     -1.1907498018     -0.2346867308
N       0.0462415286      0.0000000431      1.5192530214
H       0.9213410831      0.0000010268      1.8603441601
H      -0.4000278728      0.7559595535      1.8704664386
H      -0.4000262055     -0.7559605197      1.8704664300

8
700.0 GPa
S      -0.0434817796    -0.0177722623    -0.0568261711
O       0.7008439868     1.1088427955    -0.1836945420
O      -1.3135405153     0.0980375652    -0.5166045597
O       0.5243411687    -1.2411191464    -0.1853063526
N       0.0212314962    -0.0092739973     1.5201788486
H       0.9256801852     0.2133123336     1.7031822069
H      -0.5004076262     0.6550437557     1.9182012819
H      -0.3146669365    -0.8070710311     1.8847788987

8
800.0 GPa
S      -0.0408640150     -0.0000051076     -0.0497246006
O       0.5786751938      1.1779711655     -0.1480577224
O      -1.2880825235      0.0000286361     -0.5531824868
O       0.5786069839     -1.1780178991     -0.1480836392
N       0.0184025202      0.0000030541      1.5162242189
H       0.9389701369      0.0000593658      1.6999025862
H      -0.3929027094      0.7499064992      1.8834107655
H      -0.3928056076     -0.7499457010      1.8834204895

8
900.0 GPa
S      -0.0413172133     -0.0000071639     -0.0449508216
O       0.5715837183      1.1717437795     -0.1417351394
O      -1.2778480340      0.0000328361     -0.5495651899
O       0.5715625182     -1.1717707334     -0.1417161468
N       0.0208147458     -0.0000083285      1.5084366797
H       0.9324978383      0.0000536969      1.7005580782
H      -0.3886569586      0.7416280467      1.8764448152
H      -0.3886366354     -0.7416721204      1.8764373356

8
1000.0 GPa
S      -0.0418905547      0.0000187775     -0.0406494620
O       0.5658460875      1.1653651228     -0.1373332322
O      -1.2691254477      0.0001700940     -0.5448429088
O       0.5654412393     -1.1655144105     -0.1371335552
N       0.0231560435     -0.0000110954      1.5010492926
H       0.9258074946      0.0002971742      1.7023898242
H      -0.3848709585      0.7333608595      1.8702376806
H      -0.3843639247     -0.7336865092      1.8701919719
