# Supplementary material for: Enhancing Molecular High-Pressure Simulations by Implicit Solvation
Source: J Phys Chem A. 2026 May 26;130(22):4198–212. doi: 10.1021/acs.jpca.6c02133 (PMC13244558; doi:10.1021/acs.jpca.6c02133)
Supplement: Supplementary file 1 [file jp6c02133_si_001.zip › Sulfamic_Acid/sulfamic_acid_cpcm_S2a.xyz]

8
No pressure
S      -0.0942540043    -0.1954631945    -0.0190185327
O      -0.8178257021     1.1953190964     0.5024986538
O      -0.5080163070    -0.4388123057    -1.4197582468
O      -0.4038735085    -1.1619618836     1.0535505225
N       1.5521316544     0.0512776635    -0.0249457853
H      -0.8160303407     1.8437177953    -0.2267848202
H       1.8852190927     0.3185061269     0.9024040938
H       1.8145665613     0.7436520110    -0.7278975471

8
10.0 GPa
S      -0.0969191212    -0.2020990106    -0.0245633056
O      -0.8531809194     1.1706062133     0.4772184540
O      -0.5034365882    -0.4720032834    -1.4174268807
O      -0.3961885128    -1.1544640844     1.0579972684
N       1.5350008984     0.0662128185    -0.0299066596
H      -0.7392931459     1.8683282098    -0.1901147009
H       1.8697201791     0.3218697972     0.8953570333
H       1.7962146558     0.7577846489    -0.7285128708

8
100.0 GPa
S      -0.0851789540    -0.1620239245    -0.0186925321
O      -0.8965685914     1.1522708970     0.4109466966
O      -0.4763729289    -0.4792050660    -1.3741085896
O      -0.3310896616    -1.0685014627     1.0827588512
N       1.4808518178     0.1098252117    -0.0406947331
H      -0.7552429171     1.8533444596    -0.2148270295
H       1.9068189715     0.1243699956     0.8546168155
H       1.7686997096     0.8261551986    -0.6599511410
	
8
200.0 GPa
S      -0.0543055950    -0.1291272056    -0.0003591850
O      -0.7977156729     1.1771713144     0.4333747389
O      -0.4836649563    -0.3516033958    -1.3384116236
O      -0.3132737624    -1.0285967089     1.0759667336
N       1.4817102201     0.0821814525    -0.0354142288
H      -0.9131884816     1.7359181299    -0.3143794136
H       1.9158557069     0.0698378681     0.8374776511
H       1.7764999870     0.8004538547    -0.6182063346

8
300.0 GPa
S      -0.0398366404    -0.1343778800     0.0054011474
O      -0.7614941244     1.1495509562     0.4295956426
O      -0.4107677162    -0.3744485608    -1.3269569649
O      -0.3907548322    -0.9873696902     1.0672367675
N       1.4642926333     0.0889826940    -0.0300226426
H      -0.9057807331     1.7364940485    -0.2731760197
H       1.9299464932     0.0960810555     0.8089855922
H       1.7263123656     0.7813226861    -0.6410151845

8
400.0 GPa
S      -0.0077459861    -0.1651970157    -0.0271523759
O      -0.6721538868     1.1056838764     0.4492894595
O      -0.4478369662    -0.3313194394    -1.3268181571
O      -0.3668780295    -1.0109418932     1.0226891927
N       1.4722371913     0.0495916663    -0.0361443475
H      -0.8360926501     1.7110609092    -0.2174333376
H       1.7537901136     0.2786697675     0.8462092629
H       1.7165976595     0.7186874381    -0.6705913591

8
500.0 GPa
S      -0.0000566249    -0.1637357487    -0.0284237328
O      -0.6545952930     1.0922777110     0.4441556748
O      -0.4402588628    -0.3286088732    -1.3134178937
O      -0.3679952607    -0.9954315619     1.0125571891
N       1.4574354546     0.0536356485    -0.0367921290
H      -0.8232240677     1.6953626383    -0.2116347239
H       1.7377272850     0.2849769635     0.8347941743
H       1.7028848154     0.7177585318    -0.6611902208

8
600.0 GPa
S       0.0066973183    -0.1613663978    -0.0288904411
O      -0.6411534271     1.0815369547     0.4397374345
O      -0.4349140748    -0.3255142990    -1.3003512831
O      -0.3680355268    -0.9826309914     1.0020419978
N       1.4444043901     0.0574111014    -0.0367811687
H      -0.8127026141     1.6813773779    -0.2077663212
H       1.7249953970     0.2899317734     0.8248954726
H       1.6926259831     0.7154897900    -0.6528373527

8
700.0 GPa
S      -0.0169765740    -0.1277609480     0.0013422503
O      -0.6970207169     1.0903098205     0.4091327862
O      -0.3763467459    -0.3476517098    -1.2842088256
O      -0.3942080271    -0.9359160795     1.0245553189
N       1.4079952641     0.1061336368    -0.0265675901
H      -0.8646667482     1.6688970335    -0.2495293430
H       1.8818167817     0.1207200412     0.7608322367
H       1.6713242121     0.7815035145    -0.5955084954

8
800.0 GPa
S       0.0186105660    -0.1550252911    -0.0283898609
O      -0.6233480839     1.0625998002     0.4326080488
O      -0.4283891437    -0.3170580429    -1.2755252594
O      -0.3673948327    -0.9631226594     0.9786576376
N       1.4233922855     0.0664197558    -0.0328560475
H      -0.7970196980     1.6531279736    -0.2046095038
H       1.7095930146     0.3010309706     0.8094815068
H       1.6764733380     0.7082628026    -0.6393181836
	
8
900.0 GPa
S       0.0238313838    -0.1513874056    -0.0278004077
O      -0.6159016974     1.0543435574     0.4308956670
O      -0.4273144568    -0.3111685928    -1.2633337108
O      -0.3665989361    -0.9561653079     0.9654213814
N       1.4140556784     0.0704782159    -0.0297120867
H      -0.7898200081     1.6402110268    -0.2026780289
H       1.7051894111     0.3075514262     0.8025267099
H       1.6684760710     0.7023723894    -0.6352711861

8
1000.0 GPa
S      -0.0044787575    -0.1239945710    -0.0035082220
O      -0.6724913957     1.0576877793     0.3919877999
O      -0.3695252190    -0.3361146998    -1.2595089443
O      -0.3834176449    -0.9068724612     1.0012367853
N       1.3792707611     0.1181621642    -0.0201166960
H      -0.8475130027     1.6336575659    -0.2376102454
H       1.8565111851     0.1386065311     0.7363929940
H       1.6535615195     0.7751030009    -0.5688251335
