# Supplementary material for: Enhancing Molecular High-Pressure Simulations by Implicit Solvation
Source: J Phys Chem A. 2026 May 26;130(22):4198–212. doi: 10.1021/acs.jpca.6c02133 (PMC13244558; doi:10.1021/acs.jpca.6c02133)
Supplement: Supplementary file 1 [file jp6c02133_si_001.zip › Sulfamic_Acid/sulfamic_acid_cpcm_S2b.xyz]

8
No pressure
S      -0.0149483979     -0.2575546511      0.0377156515
O      -1.1818822982      0.8503495903      0.3467555844
O      -0.3561312134     -1.0565879303     -1.1616252635
O       0.1552684120     -0.9374813181      1.3417517662
N       1.2555385801      0.7479655670     -0.3960455859
H      -1.3718285785      1.3536628168     -0.4676187417
H       1.6446635542      1.1977395994      0.4349243470
H       1.9723737835      0.1872132859     -0.8608665017

8
10.0 GPa
S      -0.0128256145     -0.2513443895      0.0420276700
O      -1.1756344524      0.8495656756      0.3406089726
O      -0.3490098873     -1.0453430553     -1.1571032068
O       0.1497624979     -0.9290132650      1.3433255935
N       1.2546436715      0.7450688902     -0.3850099395
H      -1.3792212554      1.3388947569     -0.4742792956
H       1.6584507559      1.1814100152      0.4414091802
H       1.9568881261      0.1960683318     -0.8759877181

8
100.0 GPa
S       0.0004809537     -0.1631353389      0.1104762876
O      -1.1434625440      0.9499060499      0.2212594143
O      -0.3755855392     -0.9196790447     -1.0720825198
O       0.1042182254     -0.7702467499      1.4173106066
N       1.3460778447      0.6243284084     -0.1953425628
H      -1.5241938024      0.9720077340     -0.6539397470
H       1.9675832225      0.7988578538      0.5515813325
H       1.7279354811      0.5932680474     -1.1042715551

8
200.0 GPa
S      -0.0078193141     -0.2370760493      0.0712958949
O      -1.1478611319      0.7663423325      0.2880101876
O      -0.2646661001     -0.9618062005     -1.1315066028
O       0.1324613863     -0.9067982552      1.3140067024
N       1.1843662287      0.6886857720     -0.3212496648
H      -1.2486333216      1.3426380501     -0.4399428825
H       1.6383030829      1.2091028911      0.3615782350
H       1.8169030115      0.1842184193     -0.8672006135

8
300.0 GPa
S      -0.0077386099     -0.2244260699      0.0722329036
O      -1.1387465266      0.7490126313      0.2780596229
O      -0.2542341840     -0.9171225511     -1.1305037926
O       0.1453425833     -0.8822413304      1.2970669051
N       1.1734002063      0.6721324666     -0.3021483719
H      -1.2532292408      1.3194063655     -0.4382753091
H       1.6479021478      1.2000566647      0.3406531256
H       1.7903574657      0.1684887832     -0.8420938274

8
400.0 GPa
S      -0.0072855663     -0.2159803187      0.0708300321
O      -1.1287230586      0.7361751081      0.2691040045
O      -0.2529404878     -0.8886471660     -1.1255902737
O       0.1580866772     -0.8622644290      1.2813605835
N       1.1641472460      0.6612902141     -0.2908186652
H      -1.2541697006      1.3024223545     -0.4371601539
H       1.6482705380      1.1903880874      0.3270782433
H       1.7756681939      0.1619231095     -0.8198125143

8
500.0 GPa
S      -0.0064194362     -0.2101087186      0.0681118101
O      -1.1175312667      0.7266497430      0.2605109287
O      -0.2572263526     -0.8704036716     -1.1184437605
O       0.1690069509     -0.8461686474      1.2666201871
N       1.1568125921      0.6524562181     -0.2843123670
H      -1.2535234976      1.2926138618     -0.4336010841
H       1.6439916872      1.1804217418      0.3171031763
H       1.7679431647      0.1598464327     -0.8009976343

8
600.0 GPa
S      -0.0054143345     -0.2051732027      0.0648250508
O      -1.1069592275      0.7192105710      0.2514095888
O      -0.2636701719     -0.8566483942     -1.1108808749
O       0.1781667010     -0.8332861609      1.2521833945
N       1.1509743951      0.6451742801     -0.2792011271
H      -1.2523509570      1.2851103405     -0.4311361899
H       1.6380502227      1.1705504238      0.3110065189
H       1.7642572140      0.1603691022     -0.7832151047

8
700.0 GPa
S      -0.0044168335     -0.2007469746      0.0615023863
O      -1.0966643445      0.7133962699      0.2426813144
O      -0.2727562009     -0.8466373912     -1.1020916559
O       0.1889664996     -0.8208580494      1.2387343142
N       1.1452591634      0.6383873999     -0.2758984686
H      -1.2503053802      1.2789594896     -0.4290320879
H       1.6304627551      1.1598475308      0.3066833986
H       1.7625081828      0.1629586850     -0.7675879449

8
800.0 GPa
S      -0.0033205169     -0.1958071340      0.0576839731
O      -1.0872243665      0.7096802389      0.2328933869
O      -0.2845446570     -0.8372370466     -1.0924966627
O       0.2017735252     -0.8085055764      1.2251378727
N       1.1414047731      0.6313068012     -0.2719694013
H      -1.2505931818      1.2727269993     -0.4292696686
H       1.6236892017      1.1463742621      0.3069986186
H       1.7618690640      0.1667684153     -0.7539868625

8
900.0 GPa
S      -0.0033436794     -0.1662623628      0.0546030269
O      -1.1049718799      0.7036069402      0.2603950053
O      -0.3275789743     -0.7812164261     -1.0809722713
O       0.2239506928     -0.7820839658      1.2066976758
N       1.1410524062      0.6370024602     -0.2595257705
H      -1.1939552491      1.1712785027     -0.4856898103
H       1.6221675203      1.1194304305      0.3357238663
H       1.7457330052      0.1835513810     -0.7562404660

8
1000.0 GPa
S      -0.0049750372     -0.1543194547      0.0545785768
O      -1.1020304568      0.7046479978      0.2679068660
O      -0.3418308981     -0.7567720877     -1.0732224061
O       0.2297609509     -0.7684770656      1.1971545621
N       1.1395063326      0.6300364820     -0.2605656206
H      -1.1750992902      1.1507869005     -0.4905681184
H       1.6205789575      1.0999244088      0.3349149987
H       1.7371432832      0.1794797789     -0.7552076022
