# Supplementary material for: Enhancing Molecular High-Pressure Simulations by Implicit Solvation
Source: J Phys Chem A. 2026 May 26;130(22):4198–212. doi: 10.1021/acs.jpca.6c02133 (PMC13244558; doi:10.1021/acs.jpca.6c02133)
Supplement: Supplementary file 1 [file jp6c02133_si_001.zip › Sulfamic_Acid/sulfamic_acid_S1.xyz]

8
No pressure
S       0.0002276832     -0.0000000005     -0.3662315053
O       0.7333591586      1.2710926513     -0.5322969872
O      -1.4670461054      0.0000000928     -0.5328005432
O       0.7333590289     -1.2710927292     -0.5322969872
N       0.0001155992     -0.0000000002      1.7652142589
H       0.9638470304      0.0000000963      2.0937778703
H      -0.4819312933      0.8341031499      2.0942717520
H      -0.4819311223     -0.8341032475      2.0942717528

8
10.0 GPa
S       0.0061645975      0.0000000025     -0.3367434609
O       0.7325564356      1.2671329339     -0.5242283934
O      -1.4595521103      0.0000000098     -0.4849014476
O       0.7325564231     -1.2671329359     -0.5242283953
N       0.0012988515      0.0000000008      1.7392258970
H       0.9541593662     -0.0000000147      2.0904857536
H      -0.4835917788      0.8308735200      2.0621498300
H      -0.4835918055     -0.8308735036      2.0621498276

8
100.0 GPa
S       0.0273448174      0.0000000093     -0.2427298826
O       0.7191496131      1.2446465950     -0.4862282117
O      -1.4205513059     -0.0000004189     -0.3351529498
O       0.7191503332     -1.2446461930     -0.4862281134
N       0.0042032241      0.0000000104      1.6495755037
H       0.9091298428     -0.0000006802      2.0651203638
H      -0.4792127089      0.8076537833      1.9597764565
H      -0.4792138364     -0.8076530930      1.9597764446

8
200.0 GPa
S       0.0221678082      0.0000118339     -0.1947108343
O       0.6948787397      1.2315875758     -0.4254499832
O      -1.4011619212     -0.0003317224     -0.3410226400
O       0.6954529972     -1.2312630401     -0.4253660093
N       0.0087876400      0.0000063842      1.5964732314
H       0.8940988669     -0.0005255226      2.0126246345
H      -0.4566738241      0.7903643769      1.9306947670
H      -0.4575503274     -0.7898498728      1.9306664450

8
300.0 GPa
S       0.0107281292      0.0000150922     -0.1593528798
O       0.6725716090      1.2201280533     -0.3668710978
O      -1.3881893501     -0.0004456822     -0.3628687635
O       0.6733499542     -1.2196837565     -0.3668027265
N       0.0182113638      0.0000001750      1.5612923478
H       0.8920386699     -0.0007073625      1.9673719135
H      -0.4387560507      0.7780865482      1.9055767905
H      -0.4399543461     -0.7773930545      1.9055640269

8
400.0 GPa
S      -0.0104821757      0.0000009706     -0.1218846737
O       0.6442767929      1.2118744132     -0.2880640978
O      -1.3765708533     -0.0000286909     -0.4108895084
O       0.6443318784     -1.2118442647     -0.2880594922
N       0.0305159325      0.0000003561      1.5410771669
H       0.9094561119     -0.0000477942      1.9053304293
H      -0.4207231282      0.7779425790      1.8732014137
H      -0.4208045793     -0.7778975562      1.8731983733

8
500.0 GPa
S      -0.0247544227    -0.0000001638    -0.1005094859
O       0.6192243739     1.2019068226    -0.2438383955
O      -1.3587526214    -0.0000064602    -0.4555856867
O       0.6192403611    -1.2018994821    -0.2438380161
N       0.0414784841     0.0000000092     1.5313307141
H       0.9207914723    -0.0000121934     1.8704989489
H      -0.4086029777     0.7692809465     1.8629258987
H      -0.4086246902    -0.7692694698     1.8629256336

8
600.0 GPa
S      -0.0414415520      0.0000044610     -0.0831713872
O       0.5963918055      1.1947447749     -0.1353372786
O      -1.3165611661     -0.0000391105     -0.5578171379
O       0.5964806806     -1.1946862425     -0.1353274887
N       0.0074852256     -0.0000072960      1.5408351266
H       0.9573260524     -0.0000696794      1.6617712592
H      -0.3997730070      0.7737023556      1.8964775820
H      -0.3999080598     -0.7736492502      1.8964789357

8
700.0 GPa
S      -0.0414132297      0.0000007626     -0.0746958042
O       0.5850229519      1.1889082401     -0.1282664031
O      -1.3028320216     -0.0000055186     -0.5551457404
O       0.5850359179     -1.1888994802     -0.1282639011
N       0.0121051380     -0.0000012758      1.5302190745
H       0.9511576186     -0.0000100734      1.6673365316
H      -0.3945282173      0.7645631497      1.8863629491
H      -0.3945481785     -0.7645557916      1.8863629047

8
800.0 GPa
S      -0.0417358500      0.0000294908     -0.0673043539
O       0.5758072230      1.1827820166     -0.1239804110
O      -1.2917225649     -0.0000585010     -0.5503600655
O       0.5759314356     -1.1826406544     -0.1238108649
N       0.0160596541     -0.0000172689      1.5207967696
H       0.9443903576     -0.0001435316      1.6730381043
H      -0.3892659806      0.7560354591      1.8777897875
H      -0.3894642955     -0.7559869978      1.8777406450

8
900.0 GPa
S      -0.0424503675      0.0000191297     -0.0608179028
O       0.5682502733      1.1763395765     -0.1211825430
O      -1.2825435561     -0.0000723506     -0.5445367368
O       0.5684121541     -1.1762076497     -0.1210870273
N       0.0193755896     -0.0000129727      1.5122798656
H       0.9374007387     -0.0001518006      1.6777877792
H      -0.3841019687      0.7478406884      1.8707473879
H      -0.3843428840     -0.7477546080      1.8707187884

8
1000.0 GPa
S      -0.0433238887      0.0000072377     -0.0548295692
O       0.5616557002      1.1698916004     -0.1194121579
O      -1.2748856278     -0.0000707041     -0.5376743381
O       0.5618318219     -1.1697853839     -0.1193842964
N       0.0222086957     -0.0000081123      1.5046279194
H       0.9305453641     -0.0001406669      1.6813745141
H      -0.3788916136      0.7401414580      1.8646079462
H      -0.3791404725     -0.7400354160      1.8645995932
