# Supplementary material for: Enhancing Molecular High-Pressure Simulations by Implicit Solvation
Source: J Phys Chem A. 2026 May 26;130(22):4198–212. doi: 10.1021/acs.jpca.6c02133 (PMC13244558; doi:10.1021/acs.jpca.6c02133)
Supplement: Supplementary file 1 [file jp6c02133_si_001.zip › Sulfamic_Acid/sulfamic_acid_S2a.xyz]

8
No pressure
S      -0.0744317475     -0.1581683979     -0.0202468122
O      -0.6291921368      1.3486174543      0.4522412185
O      -0.5211429375     -0.3361769717     -1.4156372075
O      -0.3950628391     -1.0896215384      1.0677144440
N       1.5942028956      0.0138836492     -0.0295071340
H      -1.1901223596      1.6678150480     -0.2739253363
H       1.9431229480      0.1497558238      0.9174649384
H       1.8845436227      0.7601302419     -0.6580557729

8
10.0 GPa
S      -0.0715374399     -0.1503897056     -0.0165213835
O      -0.6344355512      1.3467965699      0.4450299541
O      -0.5225979340     -0.3260702887     -1.4066389868
O      -0.3861528109     -1.0783218467      1.0714083217
N       1.5854862129      0.0209937576     -0.0303816505
H      -1.1915856249      1.6531163112     -0.2854861383
H       1.9492366242      0.1223537424      0.9100256069
H       1.8835039697      0.7677567691     -0.6473873857

8
100.0 GPa
S      -0.0471267595     -0.1120092668     -0.0176141253
O      -0.6033737045      1.3349235644      0.4003317124
O      -0.4982372560     -0.2690134788     -1.3827046466
O      -0.3762522573     -1.0047492237      1.0593252766
N       1.5430408108      0.0499914629     -0.0116669788
H      -1.2427477106      1.5551376590     -0.2638831456
H       1.9521268715      0.0651385557      0.8866002700
H       1.8844874516      0.7368160364     -0.6303400248

8
200.0 GPa
S      -0.0334949809     -0.1101035658     -0.0148688724
O      -0.5724746382      1.3028177113      0.3959097970
O      -0.5000771120     -0.2406486549     -1.3568793033
O      -0.3812441917     -0.9827456675      1.0446222382
N       1.5148846067      0.0631795416     -0.0046427418
H      -1.1877033528      1.5104657320     -0.2756851742
H       1.9361874522      0.0735440772      0.8689437012
H       1.8358396626      0.7397261353     -0.6173513067

8
300.0 GPa
S      -0.0362675876     -0.1671948631     -0.0271162491
O      -0.3680782645      1.3138981745      0.2766564057
O      -0.6173858864     -0.3716543578     -1.2854927447
O      -0.3758430246     -0.9898759743      1.0473064717
N       1.5073499061      0.0563760534     -0.0861232121
H      -1.0062735236      1.5163888356     -0.3674025585
H       1.9328390849     -0.0154570086      0.7702678388
H       1.5755767416      1.0137544496     -0.2880476138

8
400.0 GPa
S      -0.0317475485     -0.1630872392     -0.0306737491
O      -0.3452034625      1.3033307721      0.2652821940
O      -0.6240251165     -0.3697968335     -1.2664333128
O      -0.3499900682     -0.9765315943      1.0395000690
N       1.4879727337      0.0580841336     -0.0887882441
H      -0.9839253415      1.5091275578     -0.3648257724
H       1.9003873199     -0.0142298052      0.7612105176
H       1.5584489294      1.0093383178     -0.2752233642

8
500.0 GPa
S      -0.0317711182    -0.1522994335    -0.0343444393
O      -0.3778474562     1.2652908602     0.3364514154
O      -0.5720462864    -0.3140255022    -1.2826227088
O      -0.3731544928    -0.9855685379     0.9994736019
N       1.4488156486     0.0855656880    -0.0207196005
H      -1.0016959483     1.4883314537    -0.2941909882
H       1.8490199942     0.0985902853     0.8270898755
H       1.6705971048     0.8703504958    -0.4910888180

8
600.0 GPa
S      -0.0288693992     -0.1516864847     -0.0373899458
O      -0.3649726151      1.2532475847      0.3402154066
O      -0.5731236546     -0.3122110152     -1.2693003369
O      -0.3667563459     -0.9811970679      0.9856872673
N       1.4315604668      0.0928548965     -0.0245685422
H      -0.9858320612      1.4797964125     -0.2832629814
H       1.8135055720      0.1178873604      0.8216682292
H       1.6864054831      0.8575436229     -0.4930007587

8
700.0 GPa
S      -0.0250405698     -0.1516588088     -0.0382413626
O      -0.3534569945      1.2436693032      0.3425954210
O      -0.5691313594     -0.3104516550     -1.2572629541
O      -0.3640536636     -0.9770754526      0.9737965339
N       1.4182301769      0.0976747181     -0.0272620092
H      -0.9709705783      1.4724295424     -0.2744776360
H       1.7859330291      0.1356093368      0.8162796134
H       1.6904074054      0.8460383252     -0.4953792684

8
800.0 GPa
S      -0.0198384024     -0.1518295197     -0.0380331788
O      -0.3443232950      1.2343296621      0.3465300542
O      -0.5594233270     -0.3062676013     -1.2475944008
O      -0.3655270891     -0.9736457221      0.9610440876
N       1.4076791247      0.1021633801     -0.0265220053
H      -0.9578481750      1.4657130008     -0.2643148626
H       1.7624733789      0.1553295111      0.8135281095
H       1.6887252308      0.8304425982     -0.5045894657

8
900.0 GPa
S      -0.0141975182     -0.1525951587     -0.0364621155
O      -0.3338910045      1.2250426575      0.3528601478
O      -0.5469232469     -0.3012300956     -1.2386995732
O      -0.3679838482     -0.9719070613      0.9481966890
N       1.3996803716      0.1020855850     -0.0277592427
H      -0.9431179644      1.4586446497     -0.2527478351
H       1.7333128040      0.1840497131      0.8105947457
H       1.6850378524      0.8121450196     -0.5159344780

8
1000.0 GPa
S      -0.0070889051     -0.1561944075     -0.0330187374
O      -0.3148244267      1.2148391325      0.3657901950
O      -0.5352323683     -0.2913863486     -1.2284344489
O      -0.3639824019     -0.9804913370      0.9302786731
N       1.4005663456      0.0733880968     -0.0410544020
H      -0.9169523462      1.4478311719     -0.2409262489
H       1.6690215474      0.2587501692      0.8050416107
H       1.6804100010      0.7894988320     -0.5176283036
