# Supplementary material for: Enhancing Molecular High-Pressure Simulations by Implicit Solvation
Source: J Phys Chem A. 2026 May 26;130(22):4198–212. doi: 10.1021/acs.jpca.6c02133 (PMC13244558; doi:10.1021/acs.jpca.6c02133)
Supplement: Supplementary file 1 [file jp6c02133_si_001.zip › Sulfamic_Acid/sulfamic_acid_S2b.xyz]

8
No pressure
S      -0.0230187209     -0.2422899958      0.0646832147
O      -1.2029415600      0.8800534721      0.3231599444
O      -0.3322546011     -1.0053741126     -1.1598730962
O       0.1622651597     -0.8701938911      1.3810718511
N       1.2792692564      0.7744550506     -0.3391982659
H      -1.4491024771      1.2522067395     -0.5405660183
H       1.7750409495      1.0413976801      0.5108235398
H       1.8937958352      0.2550520171     -0.9651099133

8
10.0 GPa
S       0.0419327554     -0.0305738577      0.1683305606
O       1.0790463863      0.2496297654     -1.0720111142
O       0.0602221015      1.1030597298      1.1055383919
O       0.3433437920     -1.4056272891      0.5796278211
N      -1.4210647904      0.0803891067     -0.6706963805
H       0.9956011189      1.1823306236     -1.3190922849
H      -1.6073978740     -0.8084153943     -1.1264920023
H      -2.1513173335      0.2953631118      0.0025203075

8
100.0 GPa
S       0.0266329401     -0.0167613607      0.1749011236
O       1.0048470228      0.2253388171     -1.0586567140
O       0.0602667572      1.0766715970      1.1138119939
O       0.3121135633     -1.3679756610      0.5825368409
N      -1.3754061664      0.0995305164     -0.6414987667
H       0.9145010652      1.1224281157     -1.3429656424
H      -1.4908370056     -0.7388015784     -1.1616567030
H      -2.1117520204      0.2657253501      0.0012531668

8
200.0 GPa
S       0.0188112578     -0.0137108517      0.1668734953
O       0.9574123377      0.2181972482     -1.0575553245
O       0.0388771531      1.0509967416      1.1042249023
O       0.3107870021     -1.3396429090      0.5798925988
N      -1.3492642282      0.0927891683     -0.6250964247
H       0.8964106759      1.1028407758     -1.3388127425
H      -1.4573082370     -0.7173801991     -1.1608028329
H      -2.0753598052      0.2720658221     -0.0009983728

8
300.0 GPa
S       0.0166137688     -0.0120184455      0.1550651394
O       0.8851533186      0.2045685513     -1.1047259278
O       0.0383556431      1.0369815626      1.0821405317
O       0.3064414330     -1.3133206639      0.5931054094
N      -1.3313302340      0.0839024462     -0.6041497460
H       0.9228306203      1.1049260711     -1.2869102801
H      -1.4360953086     -0.7003186765     -1.1563518181
H      -2.0616030850      0.2614349508     -0.0104480093

8
400.0 GPa
S       0.0160907439     -0.0106198204      0.1500149033
O       0.8564133408      0.2032653387     -1.1060312149
O       0.0352536588      1.0198771424      1.0732456189
O       0.2991915609     -1.2958486727      0.5944726490
N      -1.3124109677      0.0800041329     -0.5938664240
H       0.9121915040      1.0943039337     -1.2806985404
H      -1.4276692187     -0.6827550195     -1.1540159764
H      -2.0386944656      0.2579287611     -0.0153957163

8
500.0 GPa
S       0.0156905829     -0.0089313048      0.1463467661
O       0.8361537351      0.2049829305     -1.0999323632
O       0.0327369139      1.0073936013      1.0633821570
O       0.2924749260     -1.2782125619      0.5992577614
N      -1.2951080522      0.0712907121     -0.5869427396
H       0.9024022379      1.0858330919     -1.2762807391
H      -1.4279834037     -0.6658675689     -1.1590234830
H      -2.0160007837      0.2496668959     -0.0190820605

8
600.0 GPa
S       0.0401522613     -0.0229478822      0.1974210636
O       0.9444222029      0.2901218828     -0.9219206491
O       0.0208483163      0.9447531769      1.1380507021
O       0.2526885439     -1.3070482963      0.5904174253
N      -1.1689749382      0.1583664729     -0.6606035599
H       0.3807437437      0.8367754693     -1.4150689610
H      -1.2772418595     -0.5789903499     -1.2258068058
H      -1.8522721143      0.3451253227     -0.0347639162

8
700.0 GPa
S       0.0381049551     -0.0134302596      0.2015673855
O       0.8285653490      0.1501587743     -1.0149939221
O       0.0811376404      0.9745077321      1.1133155109
O       0.2323249579     -1.2788137927      0.6143240517
N      -1.2012250726      0.1970155468     -0.5636471313
H       0.4446290384      0.8920304811     -1.3841240729
H      -1.0987349192     -0.4679534694     -1.2291512957
H      -1.9844357928      0.2126407836     -0.0695652270

8
800.0 GPa
S       0.0338202550     -0.0214396486      0.1897692196
O       0.9180106275      0.2711031919     -0.9150268557
O       0.0146986867      0.9334162167      1.1125999021
O       0.2388320539     -1.2807181938      0.5886781635
N      -1.1527434156      0.1549663539     -0.6479369296
H       0.3677619211      0.8281974981     -1.3964725871
H      -1.2521096338     -0.5479370063     -1.2327127134
H      -1.8279043386      0.3285673842     -0.0311729004

8
900.0 GPa
S       0.0292494889     -0.0201189117      0.1844006877
O       0.9033691615      0.2603637372     -0.9157012355
O       0.0114140003      0.9303559301      1.0982125690
O       0.2308017612     -1.2674204572      0.5889900111
N      -1.1514777160      0.1589584214     -0.6427966144
H       0.3616581966      0.8261554314     -1.3898985107
H      -1.2205060000     -0.5417911068     -1.2236675569
H      -1.8241427362      0.3196527517     -0.0318140510

8
1000.0 GPa
S       0.0363345213     -0.0116333361      0.1866543985
O       0.7960195453      0.1371545290     -1.0064029260
O       0.0809009679      0.9566170457      1.0786738625
O       0.2110150989     -1.2494367101      0.5944548191
N      -1.1799185653      0.1994247069     -0.5505085620
H       0.4218135707      0.8763654252     -1.3630202418
H      -1.0790910911     -0.4559469928     -1.2023801052
H      -1.9467078915      0.2136111282     -0.0697459462
